# Supplementary material for: Brain imaging and machine learning reveal uncoupled functional network for contextual threat memory in long sepsis
Source: Sci Rep. 2024 Nov 12;14:27747. doi: 10.1038/s41598-024-79259-5 (PMC11557587; doi:10.1038/s41598-024-79259-5)
Supplement: Supplementary file 1 — Supplementary Material 1 [file 41598_2024_79259_MOESM1_ESM.xlsx]

## Sheet: BA
Mouse ID	Group	Task		Slice 1 (L)	Slice 2 (L)	Slice 3 (L)	Slice 4 (L)	Slice 5 (L)	Slice 6 (L)	Slice 7 (L)	Slice 8 (L)	Slice 9 (L)	Slice 10 (L)	Slice 11 (L)	Slice 12 (L)	Slice 1 (R)	Slice 2 (R)	Slice 3 (R)	Slice 4 (R)	Slice 5 (R)	Slice 6 (R)	Slice 7 (R)	Slice 8 (R)	Slice 9 (R)	Slice 10 (R)	Slice 11 (R)	Slice 12 (R)		Change slice 1 (L)	Change slice 2 (L)	Change slice 3 (L)	Change slice 4 (L)	Change slice 5 (L)	Change slice 6 (L)	Change slice 7 (L)	Change slice 8 (L)	Change slice 9 (L)	Change slice 10 (L)	Change slice 11 (L)	Change slice 12 (L)	Change slice 1 (R)	Change slice 2 (R)	Change slice 3 (R)	Change slice 4 (R)	Change slice 5 (R)	Change slice 6 (R)	Change slice 7 (R)	Change slice 8 (R)	Change slice 9 (R)
E0701	CON	F1		0.783069	0.787733	0.794447	0.803147	0.813697	0.825885	0.839432	0.854015	0.869302	0.881853	0.898084	0.914292	0.802749	0.808139	0.813807	0.819868	0.826476	0.833804	0.842021	0.85128	0.861703	0.864707	0.87827	0.893387		0.138905	0.150754	0.161164	0.170242	0.178129	0.185052	0.191386	0.197624	0.204284	0.220588	0.232129	0.246056	0.235675	0.244371	0.252552	0.260274	0.267635	0.274795	0.281955	0.28931	0.29701
E0702	CON	F1		0.800735	0.799173	0.797878	0.796859	0.796119	0.795649	0.795443	0.795523	0.795961	0.782597	0.784534	0.787069	0.793493	0.792332	0.792352	0.793457	0.795537	0.798479	0.802165	0.806474	0.811309	0.812776	0.819111	0.826842		0.141289	0.150183	0.160254	0.171073	0.182454	0.194366	0.206842	0.219967	0.233885	0.264297	0.280875	0.298365	0.195448	0.20624	0.216216	0.225594	0.234585	0.243324	0.251861	0.260196	0.268341
E0704	CON	F1		0.826243	0.829149	0.831849	0.834257	0.836312	0.837986	0.839296	0.840283	0.841015	0.825795	0.827014	0.82831	0.776891	0.772365	0.768831	0.766201	0.764318	0.762981	0.761974	0.761121	0.760322	0.74596	0.746063	0.74761		0.00732318	0.00750264	0.00802514	0.00887505	0.0100264	0.0114455	0.0130906	0.0149212	0.0169013	0.0178648	0.0199432	0.0221171	0.199959	0.201991	0.203351	0.204235	0.20491	0.205698	0.206918	0.208814	0.211503
E0705	CON	F1		0.839311	0.840736	0.842473	0.844433	0.846514	0.848626	0.850717	0.852782	0.854859	0.844068	0.846703	0.849682	0.812583	0.813374	0.814358	0.815481	0.816753	0.818231	0.819987	0.822105	0.824666	0.816877	0.820966	0.826326		0.090775	0.0991237	0.108375	0.118556	0.129559	0.141219	0.153411	0.166063	0.179066	0.209228	0.222759	0.235441	0.109848	0.120612	0.131858	0.143687	0.156132	0.169134	0.182498	0.195841	0.208715
E0712	CON	F1		0.850689	0.855353	0.861276	0.868272	0.87612	0.884585	0.893455	0.902589	0.911954	0.923108	0.93346	0.9442	0.838915	0.843037	0.848018	0.853993	0.86108	0.869333	0.878708	0.889061	0.900195	0.912161	0.924761	0.937432		0.0828536	0.0831933	0.0828173	0.081959	0.0808107	0.0795186	0.0781691	0.0767592	0.0751789	0.0703283	0.0676893	0.0643918	0.0734483	0.0739846	0.0746791	0.0756698	0.0769855	0.0784944	0.0799301	0.0810134	0.0816029
E0713	CON	F1		0.829733	0.829224	0.828773	0.82839	0.828122	0.828018	0.828105	0.828385	0.828857	0.814768	0.816106	0.817631	0.869618	0.868354	0.865925	0.862422	0.858	0.852879	0.84734	0.841689	0.836203	0.819448	0.815083	0.812426		0.172532	0.177269	0.182226	0.187194	0.192055	0.196738	0.201204	0.205465	0.209634	0.224766	0.229531	0.235377	0.104047	0.116208	0.129649	0.143984	0.15872	0.173409	0.187771	0.201755	0.215498
E0714	CON	F1		0.80333	0.806618	0.811878	0.819031	0.827892	0.838157	0.84943	0.86128	0.873325	0.876172	0.888343	0.900382	0.774479	0.778523	0.783605	0.789616	0.796448	0.804067	0.812544	0.822041	0.832771	0.835054	0.84953	0.865196		0.0174795	0.0168721	0.0146804	0.0109613	0.00586269	-0.000361545	-0.0073588	-0.014727	-0.0220893	-0.0400328	-0.0471285	-0.0537559	0.0655269	0.0627336	0.0597682	0.0568664	0.0542736	0.0521688	0.0506123	0.0495366	0.0487604
E0715	CON	F1		0.84465	0.8502	0.856116	0.862444	0.869242	0.876578	0.884537	0.893211	0.902684	0.898202	0.909877	0.922409	0.81617	0.82844	0.84232	0.857748	0.874624	0.892825	0.912207	0.932628	0.953972	0.973025	0.997959	1.02285		0.116941	0.120866	0.124637	0.128091	0.131107	0.133628	0.135651	0.13719	0.138273	0.145114	0.145952	0.146832	0.107427	0.104888	0.102304	0.0996494	0.0969069	0.0940515	0.0910526	0.0878599	0.0843824
E0715	CON	F1		0.870443	0.870463	0.869633	0.868297	0.866836	0.865554	0.8647	0.864502	0.865173	0.85969	0.86199	0.865855	0.840584	0.838164	0.837167	0.837784	0.840046	0.843817	0.848846	0.854879	0.861775	0.863281	0.872471	0.882146		0.112482	0.120004	0.129125	0.139288	0.149873	0.160318	0.170119	0.178822	0.186062	0.18987	0.195106	0.198286	0.129594	0.141757	0.153393	0.164037	0.173428	0.181533	0.188474	0.194365	0.199165
E0701	CON	F3		0.921973	0.938487	0.955611	0.973389	0.991827	1.01094	1.03082	1.05164	1.07359	1.10244	1.13021	1.16035	1.03842	1.05251	1.06636	1.08014	1.09411	1.1086	1.12398	1.14059	1.15871	1.17776	1.1997	1.22025
E0702	CON	F3		0.942024	0.949356	0.958131	0.967932	0.978573	0.990015	1.00229	1.01549	1.02985	1.04689	1.06541	1.08543	0.98894	0.998573	1.00857	1.01905	1.03012	1.0418	1.05403	1.06667	1.07965	1.09809	1.11208	1.12536
E0703	CON	F3		0.833566	0.836652	0.839874	0.843132	0.846338	0.849432	0.852386	0.855204	0.857916	0.84366	0.846957	0.850427	0.97685	0.974356	0.972183	0.970436	0.969229	0.968679	0.968891	0.969934	0.971824	0.966791	0.970785	0.977065
E0704	CON	F3		0.930086	0.93986	0.950848	0.962989	0.976073	0.989845	1.00413	1.01884	1.03392	1.0533	1.06946	1.08512	0.922431	0.933987	0.946217	0.959169	0.972886	0.987365	1.00249	1.01795	1.03338	1.04948	1.06524	1.08001
E0705	CON	F3		0.933542	0.938546	0.944093	0.950231	0.956931	0.964104	0.971624	0.979348	0.987133	0.993436	1.00115	1.00859	0.912363	0.917021	0.922697	0.929663	0.938065	0.947827	0.958638	0.970074	0.981798	0.995816	1.00793	1.02103
E0712	CON	F3		1.00226	1.00649	1.011	1.01558	1.02018	1.02476	1.02931	1.03385	1.03849	1.03953	1.04564	1.05301	0.973664	0.984562	0.995574	1.00641	1.01672	1.02629	1.03511	1.04344	1.0517	1.06279	1.07316	1.08279
E0713	CON	F3		0.82081	0.82349	0.826558	0.829993	0.833754	0.837796	0.842071	0.846553	0.851236	0.836139	0.841215	0.846626	0.840006	0.841257	0.843373	0.846482	0.850722	0.856236	0.863157	0.871578	0.881531	0.880723	0.894494	0.910266
E0714	CON	F3		0.961591	0.971066	0.980753	0.990535	1.00035	1.01021	1.02019	1.0304	1.04096	1.04332	1.05583	1.06924	0.923597	0.933328	0.944624	0.957397	0.971531	0.986877	1.00326	1.02049	1.03835	1.05292	1.07243	1.09232
E0715	CON	F3		0.982925	0.990468	0.998758	1.00759	1.01671	1.02587	1.03482	1.04332	1.05123	1.04956	1.0571	1.06414	0.970178	0.979921	0.99056	1.00182	1.01347	1.02535	1.03732	1.04924	1.06094	1.07122	1.08271	1.09397
E0651	LS	F1		0.933558	0.937674	0.94195	0.946405	0.951044	0.955871	0.960934	0.966415	0.972669	0.974866	0.984077	0.994065	0.898691	0.904464	0.912351	0.921496	0.931209	0.941135	0.951153	0.96122	0.971254	0.977448	0.9872	0.996584		-0.0498271	-0.0549281	-0.0597106	-0.0640302	-0.0677671	-0.0708202	-0.0731093	-0.0747419	-0.0761733	-0.075037	-0.0775796	-0.0805116	-0.0591661	-0.0577081	-0.0580414	-0.0591647	-0.0601683	-0.060485	-0.059916	-0.058547	-0.0565474
E0652	LS	F1		0.896586	0.898125	0.899602	0.901004	0.902401	0.903867	0.905484	0.907369	0.909689	0.90329	0.906691	0.911409	0.849299	0.843862	0.838797	0.834329	0.83074	0.828349	0.827461	0.828287	0.83087	0.824548	0.830463	0.837646		0.00218593	0.00673501	0.0114166	0.0161847	0.0210091	0.0259508	0.0311093	0.0365386	0.0422245	0.0604786	0.0671307	0.0734345	0.0369728	0.0409944	0.0459689	0.0517985	0.0582197	0.0648489	0.0712683	0.0771344	0.0822704
E0653	LS	F1		0.879195	0.880597	0.882346	0.884544	0.887349	0.89091	0.895277	0.900367	0.906014	0.901042	0.907968	0.915149	0.923745	0.920085	0.918059	0.917762	0.918842	0.920757	0.92306	0.925504	0.927988	0.926969	0.929425	0.93407		-0.0420256	-0.0347734	-0.0271822	-0.0197624	-0.0130536	-0.00746424	-0.00310538	0.000244613	0.00298812	0.00769694	0.00963688	0.011715	-0.0439219	-0.0354477	-0.0271023	-0.0189116	-0.0106394	-0.00202087	0.00700999	0.0162904	0.025585
E0654	LS	F1		0.853449	0.861792	0.868749	0.87402	0.877772	0.8806	0.883181	0.885961	0.889147	0.889595	0.894047	0.899398	0.868618	0.870385	0.872338	0.874634	0.877509	0.88126	0.886189	0.892531	0.90037	0.907859	0.918872	0.930201		0.0704846	0.0628779	0.0569711	0.0532631	0.0518125	0.0522662	0.0541722	0.0572674	0.0614603	0.0659706	0.0728504	0.0802578	0.0370724	0.0420796	0.0474366	0.0530874	0.0589564	0.0649747	0.0710933	0.077269	0.0834584
E0661	LS	F1		0.819279	0.822543	0.826327	0.830579	0.835269	0.840376	0.845901	0.851886	0.85841	0.854342	0.862186	0.87069	0.819282	0.823989	0.82949	0.83558	0.842072	0.848786	0.855554	0.862248	0.868798	0.872751	0.879847	0.886583		0.0794827	0.0879374	0.0967138	0.105724	0.114869	0.124039	0.133107	0.141936	0.150379	0.166985	0.176043	0.184759	0.0688924	0.0690954	0.0700002	0.0717631	0.0744706	0.0781675	0.0828202	0.0882879	0.0943304
E0672	LS	F1		0.840436	0.838322	0.835892	0.833422	0.831206	0.829501	0.828524	0.828451	0.829388	0.821763	0.824907	0.82902	0.847318	0.852975	0.858584	0.863656	0.867897	0.871314	0.874157	0.876733	0.879282	0.874908	0.878059	0.881041		0.0557027	0.0604565	0.0658219	0.0716389	0.0775996	0.0833445	0.0885137	0.0927857	0.0959411	0.103743	0.104725	0.104614	0.0327501	0.0276262	0.0233519	0.0206029	0.0198517	0.021235	0.0245861	0.0296269	0.0361188
E0681	LS	F1		0.800009	0.80071	0.801484	0.802427	0.803696	0.805456	0.807851	0.810998	0.815	0.805996	0.81218	0.819498	0.778533	0.778712	0.779397	0.780564	0.782229	0.784453	0.787325	0.790927	0.795318	0.792428	0.79899	0.806607		0.0735717	0.0671907	0.0614923	0.0567884	0.0533231	0.0512734	0.050742	0.0517261	0.054087	0.0627936	0.0675246	0.0728197	0.0184776	0.012555	0.00767178	0.00413976	0.00212892	0.00167408	0.00272057	0.00517553	0.00893714
E0682	LS	F1		0.793223	0.794605	0.796366	0.798601	0.801394	0.804815	0.808919	0.813728	0.819227	0.814539	0.821774	0.829475	0.830829	0.836562	0.842398	0.848246	0.854082	0.859933	0.865866	0.871978	0.878398	0.87454	0.882611	0.891954		0.0574646	0.0630184	0.0703575	0.0792109	0.0891753	0.0997228	0.110257	0.120214	0.12918	0.136421	0.144148	0.150747	0.0881117	0.0877657	0.0879938	0.0888272	0.0902001	0.091975	0.0939729	0.0960042	0.097886
E0683	LS	F1		0.811069	0.814655	0.818865	0.823606	0.828879	0.834777	0.841493	0.849302	0.858486	0.871643	0.883737	0.897523	0.903133	0.902798	0.902834	0.903428	0.904808	0.907206	0.91081	0.91573	0.922007	0.920413	0.929698	0.938995		0.0633977	0.0624396	0.0609656	0.059221	0.0573324	0.0552894	0.0529501	0.0500893	0.0465075	0.0374363	0.03283	0.0278945	0.0295293	0.0337555	0.0384435	0.0434991	0.0487368	0.0539251	0.0588445	0.0633047	0.0671346
E0691	LS	F1		0.771932	0.774652	0.778282	0.782698	0.787797	0.793497	0.799716	0.806367	0.813359	0.818211	0.825549	0.833008	0.836958	0.832061	0.826955	0.821773	0.816691	0.811941	0.807838	0.804787	0.803242	0.795163	0.797649	0.802917		0.127026	0.119181	0.109945	0.0998369	0.0893355	0.0787	0.0680216	0.0573753	0.0469259	0.0402992	0.0322397	0.0252336	0.0960837	0.0947284	0.0936582	0.0928922	0.0923146	0.0917318	0.0908904	0.0895092	0.0872893
E0692	LS	F1		0.831941	0.832033	0.832464	0.833207	0.834285	0.83576	0.837691	0.840127	0.84311	0.83929	0.843907	0.849183	0.862731	0.859592	0.857127	0.855504	0.854822	0.855093	0.856249	0.858159	0.86068	0.858017	0.861758	0.86496		0.0592912	0.0625224	0.0663799	0.0709095	0.0761091	0.0819004	0.0881151	0.0944871	0.100666	0.110422	0.115418	0.11922	0.0446766	0.0568758	0.0688859	0.0803061	0.0908712	0.100528	0.109413	0.117762	0.1258
E0641	LS	F1		0.896017	0.905025	0.915046	0.926095	0.938111	0.95095	0.964469	0.978597	0.993349	1.0163	1.0338	1.05203	0.920306	0.93	0.940082	0.950574	0.961491	0.972862	0.984733	0.997165	1.01018	1.03005	1.04479	1.05871		0.0429152	0.0456707	0.0486786	0.0517654	0.0547543	0.0574735	0.0597349	0.0612894	0.0618057	0.0641285	0.0624128	0.0586014	0.0525269	0.0465133	0.0402124	0.0337406	0.0272416	0.0209499	0.0151743	0.0102017	0.00622265
E0642	LS	F1		0.862131	0.865464	0.869756	0.874846	0.880577	0.886822	0.893505	0.900591	0.908057	0.916356	0.92502	0.933903	0.842956	0.848681	0.855202	0.862401	0.870167	0.878409	0.887066	0.896071	0.905344	0.908972	0.91894	0.929294		0.057953	0.055271	0.0522943	0.0490741	0.0458306	0.0428987	0.0406361	0.039228	0.0385081	0.0354596	0.0339019	0.0315233	0.0423642	0.0419396	0.0414863	0.0406914	0.0393924	0.0375544	0.0351777	0.0322601	0.0288441
E0643	LS	F1		0.910568	0.914768	0.919985	0.926209	0.933384	0.941446	0.950299	0.959762	0.969554	0.98247	0.99301	1.00284	0.868958	0.874466	0.880828	0.887864	0.895447	0.903523	0.912099	0.921198	0.930807	0.938727	0.949653	0.96095		-0.00308206	0.00711432	0.0169889	0.0263076	0.0348018	0.0421865	0.0482455	0.0529737	0.0566577	0.0603744	0.0624606	0.0653698	0.0276132	0.0327998	0.0380132	0.0433434	0.0487946	0.0542698	0.0595887	0.0645282	0.0689051
E0644	LS	F1		0.845397	0.853009	0.861016	0.869472	0.878432	0.887906	0.897847	0.90816	0.918751	0.929723	0.940817	0.952173	0.853598	0.858955	0.865243	0.872457	0.880484	0.88913	0.898188	0.907514	0.917052	0.925564	0.935894	0.946418		0.0373668	0.0337111	0.031105	0.0296018	0.0290913	0.0294413	0.0305661	0.0323724	0.034683	0.0369828	0.0394866	0.0421084	0.00543465	0.0100994	0.014504	0.0184339	0.021937	0.0251893	0.0283516	0.0314423	0.0343076
E0651	LS	F3		0.883731	0.882746	0.882239	0.882375	0.883277	0.885051	0.887825	0.891673	0.896496	0.899829	0.906497	0.913553	0.839525	0.846756	0.85431	0.862332	0.87104	0.88065	0.891237	0.902673	0.914706	0.925956	0.939354	0.953046
E0652	LS	F3		0.898772	0.90486	0.911019	0.917189	0.92341	0.929818	0.936593	0.943908	0.951913	0.963768	0.973821	0.984843	0.886271	0.884856	0.884766	0.886128	0.88896	0.893198	0.898729	0.905421	0.913141	0.915292	0.924889	0.935387
E0653	LS	F3		0.837169	0.845823	0.855163	0.864782	0.874296	0.883446	0.892171	0.900611	0.909002	0.908739	0.917604	0.926864	0.879823	0.884638	0.890957	0.89885	0.908202	0.918736	0.93007	0.941795	0.953573	0.966152	0.977774	0.989274
E0654	LS	F3		0.923934	0.92467	0.92572	0.927283	0.929584	0.932866	0.937353	0.943228	0.950608	0.955566	0.966898	0.979656	0.90569	0.912465	0.919775	0.927722	0.936465	0.946234	0.957282	0.9698	0.983828	0.99529	1.01313	1.03194
E0661	LS	F3		0.898762	0.910481	0.923041	0.936303	0.950138	0.964415	0.979008	0.993822	1.00879	1.02133	1.03823	1.05545	0.888174	0.893084	0.89949	0.907343	0.916543	0.926954	0.938374	0.950536	0.963128	0.971213	0.984154	0.997736
E0672	LS	F3		0.896138	0.898779	0.901714	0.905061	0.908806	0.912846	0.917038	0.921237	0.925329	0.925506	0.929631	0.933634	0.880069	0.880602	0.881936	0.884259	0.887748	0.892549	0.898743	0.90636	0.9154	0.919796	0.932329	0.945107
E0681	LS	F3		0.873581	0.867901	0.862976	0.859216	0.857019	0.856729	0.858593	0.862725	0.869087	0.86879	0.879705	0.892318	0.797011	0.791267	0.787069	0.784704	0.784358	0.786127	0.790045	0.796103	0.804255	0.80679	0.819118	0.833447
E0682	LS	F3		0.850688	0.857623	0.866724	0.877812	0.890569	0.904538	0.919176	0.933942	0.948407	0.950959	0.965921	0.980222	0.918941	0.924328	0.930392	0.937073	0.944282	0.951908	0.959839	0.967982	0.976284	0.976504	0.985773	0.995616
E0683	LS	F3		0.874467	0.877095	0.87983	0.882827	0.886212	0.890066	0.894443	0.899391	0.904994	0.909079	0.916567	0.925418	0.932662	0.936554	0.941277	0.946927	0.953544	0.961131	0.969654	0.979035	0.989142	1.00177	1.01382	1.02519
E0691	LS	F3		0.898958	0.893833	0.888227	0.882535	0.877132	0.872197	0.867737	0.863742	0.860285	0.85851	0.857789	0.858242	0.933042	0.92679	0.920613	0.914665	0.909006	0.903672	0.898728	0.894297	0.890532	0.883821	0.880961	0.878661
E0692	LS	F3		0.891232	0.894555	0.898844	0.904116	0.910395	0.91766	0.925806	0.934614	0.943777	0.949712	0.959324	0.968403	0.907407	0.916468	0.926013	0.93581	0.945693	0.955621	0.965662	0.975921	0.98648	0.992655	1.00471	1.01717
E0641	LS	F3		0.938932	0.950695	0.963724	0.977861	0.992865	1.00842	1.0242	1.03989	1.05515	1.08042	1.09622	1.11063	0.972833	0.976513	0.980294	0.984314	0.988733	0.993812	0.999908	1.00737	1.01641	1.0233	1.03548	1.0483
E0642	LS	F3		0.920084	0.920735	0.92205	0.92392	0.926408	0.929721	0.934141	0.939819	0.946566	0.951815	0.958922	0.965426	0.88532	0.890621	0.896688	0.903093	0.909559	0.915964	0.922243	0.928331	0.934188	0.93546	0.941348	0.948526
E0643	LS	F3		0.907486	0.921882	0.936974	0.952516	0.968186	0.983633	0.998545	1.01274	1.02621	1.04284	1.05547	1.06821	0.896571	0.907266	0.918841	0.931208	0.944242	0.957793	0.971688	0.985726	0.999712	1.01411	1.02858	1.04235
E0644	LS	F3		0.882763	0.88672	0.892121	0.899074	0.907523	0.917348	0.928413	0.940532	0.953434	0.966706	0.980304	0.994281	0.859032	0.869054	0.879747	0.890891	0.902421	0.914319	0.92654	0.938957	0.95136	0.961481	0.973778	0.985058
[truncated: 3 more columns]

## Sheet: PLC
Mouse ID	Group	Task		Slice 1	Slice 2	Slice 3	Slice 4	Slice 5	Slice 6		Change slice 1	Change slice 2	Change slice 3	Change slice 4	Change slice 5	Change slice 6
E0701	CON	F1		0.97699	0.980005	0.981776	0.986001	0.990527	0.995315		0.11654	0.119668	0.129057	0.130957	0.13241	0.133374
E0702	CON	F1		0.927232	0.929624	0.929626	0.933284	0.936415	0.939081		0.133884	0.137808	0.136414	0.137566	0.138509	0.139111
E0704	CON	F1		0.971002	0.974224	0.979441	0.982756	0.986286	0.990037		0.0919984	0.0941101	0.086336	0.088418	0.0895351	0.0892389
E0705	CON	F1		0.924554	0.928491	0.928114	0.933345	0.938862	0.944631		0.143219	0.14612	0.145928	0.147605	0.148901	0.149939
E0712	CON	F1		0.918326	0.927575	0.939696	0.950048	0.960944	0.9727		0.0487969	0.0541406	0.0552353	0.0610717	0.0661078	0.0694761
E0713	CON	F1		0.838829	0.846706	0.851601	0.86048	0.869396	0.877938		0.23302	0.231382	0.229838	0.226186	0.221947	0.217624
E0714	CON	F1		0.923248	0.931952	0.935446	0.9454	0.955727	0.966491		0.0419238	0.0448761	0.050388	0.0537529	0.0570946	0.0601768
E0715	CON	F1		1.00292	1.01366	1.02905	1.04094	1.05313	1.0656		0.0510076	0.0470643	0.0441766	0.0404698	0.0376883	0.0356003
E0715	CON	F1		0.967302	0.975562	0.977511	0.98801	0.99857	1.00901		0.190077	0.192343	0.206849	0.207061	0.207124	0.206973
E0701	CON	F3		1.09353	1.09967	1.11083	1.11696	1.12294	1.12869
E0702	CON	F3		1.06112	1.06743	1.06604	1.07085	1.07492	1.07819
E0703	CON	F3		1.063	1.06833	1.06578	1.07117	1.07582	1.07928
E0704	CON	F3		1.06777	1.07461	1.07404	1.08095	1.08776	1.09457
E0705	CON	F3		0.967123	0.981716	0.994932	1.01112	1.02705	1.04218
E0712	CON	F3		1.07185	1.07809	1.08144	1.08667	1.09134	1.09556
E0713	CON	F3		0.965171	0.976828	0.985834	0.999152	1.01282	1.02667
E0714	CON	F3		1.05393	1.06073	1.07322	1.08141	1.09082	1.1012
E0715	CON	F3		1.15738	1.16791	1.18436	1.19507	1.20569	1.21598
E0651	LS	F1		1.05457	1.05137	1.03606	1.03285	1.0297	1.02679		-0.0410954	-0.0323392	-0.024875	-0.014958	-0.00454171	0.00602689
E0652	LS	F1		0.967283	0.973698	0.965941	0.973673	0.981497	0.989399		0.0207653	0.0212004	0.0286432	0.0298869	0.0313325	0.0328825
E0653	LS	F1		1.0235	1.02686	1.02145	1.0291	1.03773	1.0467		0.000125487	0.0037066	0.0144453	0.0145205	0.0140775	0.0139022
E0654	LS	F1		0.954046	0.958759	0.95756	0.962951	0.968425	0.973949		0.13752	0.143341	0.154922	0.159382	0.162402	0.164445
E0661	LS	F1		0.96571	0.967274	0.96522	0.970901	0.979052	0.989416		0.0757612	0.0795579	0.0985343	0.101072	0.102414	0.10301
E0672	LS	F1		0.96273	0.964988	0.966285	0.968933	0.97153	0.974136		0.0395826	0.0481992	0.0641475	0.0720246	0.0797896	0.0874116
E0681	LS	F1		0.945439	0.953166	0.959548	0.967381	0.975339	0.983461		0.051753	0.0522049	0.0540717	0.0544984	0.0538173	0.0522317
E0682	LS	F1		1.01893	1.02372	1.03213	1.03741	1.04299	1.04891		0.0356982	0.0393316	0.0468393	0.0489858	0.0496964	0.0494277
E0683	LS	F1		0.946758	0.959321	0.966606	0.981049	0.995566	1.01009		0.117455	0.110494	0.101334	0.0936523	0.0861339	0.0787326
E0691	LS	F1		0.902582	0.905096	0.908302	0.911419	0.915081	0.919407		-0.00230739	-0.00172692	-0.0117637	-0.0114003	-0.0116082	-0.0125187
E0692	LS	F1		0.9667	0.975341	0.977763	0.98794	0.998404	1.00911		0.0162466	0.0130473	0.012242	0.00969354	0.00733299	0.00508014
E0641	LS	F1		1.07865	1.08456	1.0902	1.09492	1.09946	1.10406		0.00831674	0.00602549	0.00336225	0.00166553	-0.000255842	-0.00211912
E0642	LS	F1		1.0953	1.10759	1.11561	1.12825	1.13953	1.14869		-0.0148144	-0.0192357	-0.0267537	-0.0321436	-0.0366081	-0.0396454
E0643	LS	F1		1.03406	1.04348	1.04407	1.05377	1.06335	1.07256		-0.0249726	-0.0264279	-0.0161301	-0.0170296	-0.0176664	-0.0177345
E0644	LS	F1		0.985373	0.992209	0.989197	1.00043	1.01268	1.02549		-0.0127395	-0.0102908	0.00155131	-0.000434372	-0.00365461	-0.00766767
E0651	LS	F3		1.01348	1.01903	1.01118	1.01789	1.02516	1.03282
E0652	LS	F3		0.988049	0.994898	0.994585	1.00356	1.01283	1.02228
E0653	LS	F3		1.02362	1.03057	1.0359	1.04362	1.05181	1.0606
E0654	LS	F3		1.09157	1.1021	1.11248	1.12233	1.13083	1.13839
E0661	LS	F3		1.04147	1.04683	1.06375	1.07197	1.08147	1.09243
E0672	LS	F3		1.00231	1.01319	1.03043	1.04096	1.05132	1.06155
E0681	LS	F3		0.997192	1.00537	1.01362	1.02188	1.02916	1.03569
E0682	LS	F3		1.05463	1.06305	1.07897	1.0864	1.09268	1.09834
E0683	LS	F3		1.06421	1.06981	1.06794	1.0747	1.0817	1.08882
E0691	LS	F3		0.900275	0.903369	0.896538	0.900019	0.903472	0.906888
E0692	LS	F3		0.982947	0.988388	0.990005	0.997634	1.00574	1.01419
E0641	LS	F3		1.08697	1.09058	1.09357	1.09659	1.09921	1.10194
E0642	LS	F3		1.08048	1.08835	1.08885	1.0961	1.10292	1.10904
E0643	LS	F3		1.00909	1.01705	1.02794	1.03674	1.04569	1.05482
E0644	LS	F3		0.972634	0.981919	0.990749	0.999998	1.00902	1.01783

## Sheet: ILC
Mouse ID	Group	Task		Slice 1	Slice 2	Slice 3	Slice 4	Slice 5	Slice 6		Change slice 1	Change slice 2	Change slice 3	Change slice 4	Change slice 5	Change slice 6
E0701	CON	F1		0.975672	0.980174	0.984862	0.989084	0.994259	0.999649		0.135712	0.136817	0.138082	0.144104	0.145006	0.145395
E0702	CON	F1		0.920389	0.925629	0.930739	0.935741	0.940644	0.945225		0.125591	0.12426	0.12274	0.114131	0.111668	0.109589
E0704	CON	F1		0.982431	0.984632	0.986857	0.993054	0.995159	0.99781		0.0514098	0.0553984	0.0595752	0.0538771	0.059572	0.0651932
E0705	CON	F1		0.914315	0.920347	0.926553	0.933834	0.940292	0.946741		0.131833	0.132794	0.133794	0.126843	0.128694	0.130876
E0712	CON	F1		0.938704	0.948467	0.957978	0.974191	0.982965	0.991779		0.0156409	0.0226669	0.0306045	0.0299592	0.040405	0.0511286
E0713	CON	F1		0.856222	0.855523	0.857683	0.864587	0.870056	0.877181		0.21588	0.22233	0.225867	0.225	0.22562	0.224873
E0714	CON	F1		0.917548	0.928802	0.940341	0.955362	0.967377	0.979344		0.0471024	0.0436762	0.0418388	0.0354939	0.035813	0.0376802
E0715	CON	F1		1.01802	1.02716	1.03788	1.05124	1.06398	1.07726		0.0601929	0.0561952	0.0510058	0.0519232	0.0456239	0.0401558
E0715	CON	F1		0.965608	0.972324	0.980661	0.989973	0.999172	1.00851		0.210131	0.213717	0.215667	0.220371	0.220733	0.220802
E0701	CON	F3		1.11138	1.11699	1.12294	1.13319	1.13927	1.14504
E0702	CON	F3		1.04598	1.04989	1.05348	1.04987	1.05231	1.05481
E0703	CON	F3		1.03384	1.04003	1.04643	1.04693	1.05473	1.063
E0704	CON	F3		1.04615	1.05314	1.06035	1.06068	1.06899	1.07762
E0705	CON	F3		0.954345	0.971134	0.988582	1.00415	1.02337	1.04291
E0712	CON	F3		1.0721	1.07785	1.08355	1.08959	1.09568	1.10205
E0713	CON	F3		0.964651	0.972478	0.982179	0.990856	1.00319	1.01702
E0714	CON	F3		1.07822	1.08336	1.08889	1.10316	1.10961	1.11741
E0715	CON	F3		1.17574	1.18604	1.19633	1.21034	1.2199	1.22931
E0651	LS	F1		1.01675	1.0138	1.01088	0.999062	0.996584	0.994209		-0.0202946	-0.0129647	-0.00478445	0.013074	0.0235712	0.0354489
E0652	LS	F1		0.922972	0.929934	0.937731	0.932555	0.941298	0.950316		0.0610651	0.0632792	0.0651532	0.0870241	0.0875339	0.0874267
E0653	LS	F1		0.996927	0.999168	1.00313	1.00045	1.00705	1.01458		0.0212416	0.0272927	0.0319521	0.0439132	0.0478272	0.0514947
E0654	LS	F1		0.934747	0.938724	0.943338	0.941602	0.947387	0.953471		0.156225	0.166386	0.175413	0.193486	0.199761	0.204021
E0661	LS	F1		0.964646	0.967063	0.970049	0.975441	0.979418	0.984521		0.115021	0.120778	0.126513	0.145431	0.15156	0.157031
E0672	LS	F1		0.961431	0.965637	0.969103	0.973782	0.976795	0.979876		0.0629407	0.070484	0.0786928	0.0939153	0.102681	0.110922
E0681	LS	F1		0.953783	0.961828	0.970174	0.983725	0.992176	1.00063		0.0438227	0.0464054	0.0482537	0.0470971	0.0477634	0.0478401
E0682	LS	F1		1.02885	1.03392	1.03949	1.0481	1.05489	1.06217		0.0393851	0.0460337	0.0518457	0.0593398	0.0637915	0.0666278
E0683	LS	F1		0.941578	0.95431	0.96831	0.983295	0.997444	1.01151		0.0933547	0.0871398	0.0802782	0.0651685	0.0606664	0.0574224
E0691	LS	F1		0.915276	0.919393	0.923593	0.93579	0.940344	0.944768		-0.037517	-0.0369648	-0.0364853	-0.0438803	-0.0431072	-0.0423384
E0692	LS	F1		0.948181	0.956102	0.965329	0.968913	0.979295	0.990082		0.0374727	0.0355817	0.033747	0.0450266	0.04364	0.0421739
E0641	LS	F1		1.07532	1.08198	1.0879	1.09287	1.09839	1.10395		0.00661275	0.00423309	0.00246157	0.00261423	0.00134896	-0.000232723
E0642	LS	F1		1.08072	1.09453	1.10815	1.11836	1.13127	1.14354		-0.0164485	-0.0228006	-0.0289937	-0.0345991	-0.0399039	-0.0447036
E0643	LS	F1		1.01367	1.02442	1.03526	1.04556	1.05675	1.06773		0.00295016	0.00108544	-0.000728076	0.000606829	-0.000864206	-0.00183997
E0644	LS	F1		0.970459	0.977411	0.986572	1.00029	1.01285	1.02653		0.0198285	0.0214148	0.020549	0.0237179	0.0181205	0.0112154
E0651	LS	F3		0.99646	1.00083	1.0061	1.01214	1.02015	1.02966
E0652	LS	F3		0.984037	0.993213	1.00288	1.01958	1.02883	1.03774
E0653	LS	F3		1.01817	1.02646	1.03508	1.04436	1.05487	1.06607
E0654	LS	F3		1.09097	1.10511	1.11875	1.13509	1.14715	1.15749
E0661	LS	F3		1.07967	1.08784	1.09656	1.12087	1.13098	1.14155
E0672	LS	F3		1.02437	1.03612	1.0478	1.0677	1.07948	1.0908
E0681	LS	F3		0.997606	1.00823	1.01843	1.03082	1.03994	1.04847
E0682	LS	F3		1.06824	1.07996	1.09134	1.10744	1.11868	1.1288
E0683	LS	F3		1.03493	1.04145	1.04859	1.04846	1.05811	1.06893
E0691	LS	F3		0.877759	0.882428	0.887108	0.89191	0.897236	0.902429
E0692	LS	F3		0.985653	0.991684	0.999076	1.01394	1.02294	1.03226
E0641	LS	F3		1.08193	1.08621	1.09037	1.09549	1.09974	1.10372
E0642	LS	F3		1.06427	1.07173	1.07916	1.08377	1.09136	1.09884
E0643	LS	F3		1.01662	1.0255	1.03453	1.04617	1.05589	1.06589
E0644	LS	F3		0.990287	0.998826	1.00712	1.024	1.03097	1.03774

## Sheet: LEC
Mouse ID	Group	Task		Slice 1 (L)	Slice 2 (L)	Slice 3 (L)	Slice 4 (L)	Slice 5 (L)	Slice 6 (L)	Slice 7 (L)	Slice 8 (L)	Slice 9 (L)	Slice 10 (L)	Slice 1 (R)	Slice 2 (R)	Slice 3 (R)	Slice 4 (R)	Slice 5 (R)	Slice 6 (R)	Slice 7 (R)	Slice 8 (R)	Slice 9 (R)	Slice 10 (R)		Change slice 1 (L)	Change slice 2 (L)	Change slice 3 (L)	Change slice 4 (L)	Change slice 5 (L)	Change slice 6 (L)	Change slice 7 (L)	Change slice 8 (L)	Change slice 9 (L)	Change slice 10 (L)	Change slice 1 (R)	Change slice 2 (R)	Change slice 3 (R)	Change slice 4 (R)	Change slice 5 (R)	Change slice 6 (R)	Change slice 7 (R)	Change slice 8 (R)	Change slice 9 (R)	Change slice 10 (R)
E0701	CON	F1		0.824952	0.832149	0.82795	0.835848	0.84355	0.772415	0.787883	0.801951	0.814807	0.826537	0.808551	0.824743	0.821442	0.834729	0.844973	0.741898	0.758565	0.77148	0.780845	0.786979		0.0248742	0.0194414	0.0228912	0.0139362	0.00394312	0.0276148	0.0152179	0.00304922	-0.00842265	-0.0186595	0.058449	0.0510146	0.0514908	0.0420387	0.0327609	0.0395973	0.0303236	0.0226064	0.0172108	0.0148314
E0702	CON	F1		0.804729	0.811501	0.796165	0.802728	0.808818	0.735846	0.745924	0.754536	0.761903	0.768253	0.821862	0.833839	0.824101	0.834048	0.842566	0.740521	0.754865	0.767577	0.779033	0.789526		0.125721	0.138028	0.15868	0.167345	0.172709	0.188149	0.19137	0.190123	0.18524	0.178253	0.0567781	0.0596222	0.0667067	0.0672974	0.0664542	0.0696374	0.0688619	0.0668303	0.0639025	0.0605957
E0704	CON	F1		0.816035	0.820379	0.80237	0.802986	0.801882	0.734135	0.736108	0.736498	0.735979	0.735209	0.764202	0.775362	0.762044	0.771548	0.780135	0.699635	0.71261	0.724371	0.735251	0.745473		-0.000725049	-0.00310501	-0.00145303	-0.00173146	-0.000392786	0.00129481	0.00177318	0.00370169	0.00703968	0.0115499	0.164007	0.164735	0.171003	0.170734	0.170137	0.145617	0.146861	0.148162	0.149679	0.151461
E0705	CON	F1		0.845152	0.853789	0.843745	0.851331	0.858037	0.78127	0.791315	0.800057	0.807967	0.815398	0.786594	0.800855	0.791747	0.803549	0.813462	0.718742	0.73455	0.748249	0.760265	0.770869		0.0637232	0.0563398	0.0589639	0.0529231	0.0473197	0.0718469	0.0672034	0.061869	0.0558911	0.0493379	0.0769891	0.0778582	0.0830923	0.0814144	0.0785865	0.0713519	0.0677862	0.0639077	0.0598784	0.0559179
E0712	CON	F1		0.870392	0.880461	0.875521	0.884013	0.891153	0.825188	0.835815	0.844034	0.850235	0.854873	0.770566	0.786328	0.781747	0.795192	0.806845	0.727408	0.743785	0.75821	0.770995	0.782322		0.0482049	0.0539575	0.057393	0.0584772	0.0572087	0.0432376	0.0404894	0.0370764	0.033531	0.0302549	0.0797583	0.078409	0.0788549	0.0769744	0.0749535	0.0724262	0.0715369	0.0704227	0.069189	0.067955
E0713	CON	F1		0.842019	0.848003	0.839851	0.843783	0.845897	0.797174	0.804992	0.810001	0.812752	0.813856	0.753746	0.768465	0.763977	0.77726	0.788506	0.703873	0.721594	0.736498	0.748904	0.759143		0.150554	0.157749	0.16997	0.175146	0.179331	0.177067	0.178816	0.179933	0.180884	0.181764	0.0840478	0.0900019	0.0927755	0.0970425	0.101061	0.0814239	0.0853365	0.0896722	0.0945107	0.0998204
E0714	CON	F1		0.866317	0.874491	0.865855	0.872525	0.87791	0.81292	0.824689	0.834308	0.842048	0.848204	0.831729	0.848845	0.843557	0.857163	0.868012	0.7661	0.780947	0.792749	0.802078	0.809455		0.0150365	0.0176286	0.0204017	0.0232361	0.0263516	0.0140336	0.0128815	0.0122256	0.0120225	0.0121568	-0.0178331	-0.0226428	-0.02515	-0.0290134	-0.0316599	-0.0219337	-0.0257003	-0.0282014	-0.0297259	-0.0305892
E0715	CON	F1		0.85531	0.864384	0.862137	0.869714	0.875925	0.817461	0.827282	0.834605	0.839735	0.84304	0.795258	0.811377	0.805638	0.818435	0.828527	0.740537	0.75577	0.767985	0.777459	0.784563		0.0456828	0.0446462	0.0405131	0.0384574	0.0363534	0.0225924	0.020152	0.0183956	0.0174682	0.0173845	0.0532678	0.0479471	0.0436761	0.0383432	0.0338058	0.0311431	0.0271661	0.0245678	0.0235683	0.0242114
E0715	CON	F1		0.898344	0.916582	0.917869	0.933431	0.94677	0.876573	0.894079	0.908562	0.920433	0.92995	0.864852	0.889525	0.890623	0.912423	0.930469	0.816246	0.841587	0.862359	0.878961	0.891961		0.070878	0.0653714	0.0573956	0.0496835	0.0413942	0.0352766	0.0277306	0.0202861	0.0133816	0.00748254	0.0345535	0.0247418	0.0159546	0.00604005	-0.00231745	0.0108396	0.00166159	-0.00539136	-0.0102021	-0.0128662
E0701	CON	F3		0.849827	0.851591	0.850841	0.849784	0.847493	0.80003	0.803101	0.805	0.806384	0.807878	0.867	0.875757	0.872932	0.876768	0.877734	0.781495	0.788888	0.794086	0.798056	0.80181
E0702	CON	F3		0.93045	0.94953	0.954845	0.970073	0.981527	0.923994	0.937295	0.944659	0.947143	0.946506	0.87864	0.893461	0.890807	0.901345	0.90902	0.810159	0.823727	0.834408	0.842936	0.850122
E0703	CON	F3		0.81531	0.817274	0.800917	0.801254	0.801489	0.73543	0.737881	0.7402	0.743018	0.746759	0.928209	0.940097	0.933047	0.942282	0.950272	0.845252	0.859471	0.872534	0.88493	0.896934
E0704	CON	F3		0.908875	0.910128	0.902709	0.904254	0.905357	0.853117	0.858518	0.861926	0.863858	0.864736	0.863583	0.878713	0.874839	0.884963	0.892049	0.790094	0.802336	0.812157	0.820144	0.826786
E0705	CON	F3		0.918597	0.934419	0.932914	0.94249	0.948362	0.868426	0.876304	0.88111	0.883766	0.885128	0.850325	0.864737	0.860602	0.872167	0.881799	0.799834	0.815322	0.828633	0.840184	0.850277
E0712	CON	F3		0.992573	1.00575	1.00982	1.01893	1.02523	0.97424	0.983808	0.989934	0.993636	0.99562	0.837794	0.858467	0.856752	0.874303	0.889567	0.785297	0.80693	0.82617	0.843415	0.858963
E0713	CON	F3		0.881354	0.892119	0.886257	0.895761	0.904262	0.826953	0.837571	0.846534	0.85407	0.860361	0.813896	0.826202	0.818407	0.82815	0.836352	0.744166	0.755247	0.764548	0.772353	0.778866
E0714	CON	F3		0.900993	0.909031	0.90265	0.908172	0.912278	0.840053	0.847434	0.853001	0.857204	0.860424	0.848526	0.859325	0.849314	0.856778	0.862333	0.77168	0.782936	0.792553	0.801028	0.808774
E0715	CON	F3		0.969222	0.981953	0.975265	0.983114	0.988165	0.911849	0.92181	0.928848	0.933815	0.937433	0.899405	0.914267	0.906578	0.918463	0.928152	0.827086	0.843249	0.856967	0.868758	0.879095
E0651	LS	F1		0.805713	0.811284	0.797522	0.802771	0.808524	0.738195	0.748738	0.758772	0.768249	0.777279	0.902878	0.918252	0.916485	0.928892	0.938991	0.852204	0.866955	0.878451	0.887242	0.894083		0.0393071	0.0454527	0.0549766	0.0596291	0.062478	0.0525192	0.0530946	0.0524149	0.0506659	0.0477441	-0.141923	-0.14155	-0.140855	-0.137528	-0.133475	-0.138393	-0.134735	-0.129826	-0.123858	-0.117262
E0652	LS	F1		0.932461	0.942579	0.932015	0.938305	0.942198	0.877425	0.887321	0.894845	0.900702	0.905422	0.923831	0.934764	0.927089	0.935098	0.941041	0.843836	0.856326	0.866632	0.875177	0.882216		-0.025877	-0.0220056	-0.0186214	-0.0136271	-0.00861569	-0.00678342	-0.00431105	-0.00334882	-0.00426616	-0.00692622	-0.0309593	-0.020951	-0.0141322	-0.00563254	0.00144858	-0.010492	-0.00592718	-0.00311565	-0.00193108	-0.0019198
E0653	LS	F1		0.846227	0.859515	0.853964	0.866323	0.87751	0.810894	0.825402	0.838216	0.849742	0.860255	0.971228	0.993194	0.995612	1.01466	1.03111	0.935685	0.960384	0.982021	1.00044	1.01485		0.0486941	0.0463911	0.0421884	0.0394892	0.0368271	0.0285033	0.0259665	0.0227429	0.0184556	0.0130681	-0.156554	-0.164583	-0.175272	-0.181955	-0.187532	-0.183683	-0.191053	-0.197306	-0.202395	-0.205782
E0654	LS	F1		0.883971	0.895536	0.890204	0.898171	0.903849	0.817351	0.826324	0.832648	0.836988	0.840137	0.888837	0.904731	0.904711	0.916856	0.92626	0.84062	0.855334	0.8668	0.87553	0.881987		0.0928582	0.0905828	0.0868219	0.0855627	0.0847246	0.0944972	0.0975727	0.100926	0.104242	0.106896	-0.0576647	-0.0555988	-0.0579065	-0.0560442	-0.0540118	-0.0505365	-0.050561	-0.0500599	-0.0490223	-0.0474703
E0661	LS	F1		0.980658	0.990044	0.986845	0.992628	0.996207	0.922086	0.930744	0.936866	0.94103	0.943688	0.837185	0.84947	0.840864	0.849649	0.856119	0.750872	0.762696	0.772227	0.779944	0.786192		-0.0807007	-0.0764164	-0.0859731	-0.0816116	-0.0773777	-0.0981081	-0.0970193	-0.0958921	-0.0948044	-0.093722	0.0841107	0.0889336	0.089479	0.0928954	0.0956153	0.084397	0.0858859	0.086955	0.0878009	0.0886976
E0672	LS	F1		0.921304	0.932254	0.926491	0.936668	0.945776	0.863901	0.876816	0.888102	0.89811	0.907117	0.84338	0.848685	0.83184	0.83692	0.841955	0.746564	0.758986	0.770716	0.781765	0.792115		-0.0566581	-0.0546298	-0.0529548	-0.0529668	-0.0539395	-0.0394842	-0.0411601	-0.0437369	-0.0471731	-0.0513615	0.00911139	0.0285569	0.052982	0.0666054	0.0754566	0.0933419	0.0980467	0.0983015	0.0950484	0.0893925
E0681	LS	F1		0.927353	0.934605	0.924025	0.930429	0.935856	0.86295	0.871847	0.878683	0.883742	0.88725	0.88667	0.8911	0.872303	0.873528	0.873144	0.761364	0.765813	0.768967	0.77132	0.773252		-0.000194415	-0.000135296	0.0062111	0.00538136	0.00428647	0.0127647	0.0151291	0.0178222	0.0210452	0.0249984	-0.0286778	-0.0208289	-0.0114272	-0.00362841	0.00380974	0.00927655	0.0168301	0.0236419	0.0298165	0.0354835
E0682	LS	F1		0.925615	0.927546	0.9108	0.91006	0.908329	0.825261	0.825551	0.825145	0.82453	0.824001	0.856409	0.863715	0.849392	0.853278	0.855094	0.762566	0.768413	0.772566	0.775619	0.778026		0.0115336	0.0178877	0.0239185	0.0278652	0.0299639	0.0384916	0.0413489	0.0420773	0.0409882	0.0384712	0.0286366	0.0403579	0.0507699	0.0614882	0.0706777	0.0561403	0.0669067	0.0756987	0.0824195	0.0871695
E0683	LS	F1		0.914154	0.919531	0.908643	0.909718	0.908653	0.843042	0.845682	0.846616	0.846547	0.845965	0.954566	0.96559	0.959076	0.966972	0.972796	0.883657	0.895801	0.90572	0.913898	0.920709		0.0221959	0.0315591	0.0342802	0.0430084	0.0491987	0.0320436	0.0385121	0.0406731	0.0387253	0.0337413	-0.0905229	-0.0793628	-0.0735899	-0.0641793	-0.056733	-0.0677999	-0.0612422	-0.0568629	-0.0544887	-0.053736
E0691	LS	F1		0.975362	0.9837	0.983052	0.987646	0.989875	0.932895	0.939213	0.942718	0.944087	0.943867	0.962696	0.97315	0.965269	0.97238	0.977175	0.882258	0.895312	0.905924	0.914602	0.921846		-0.0614238	-0.0613039	-0.0630706	-0.0621384	-0.0600914	-0.0543662	-0.0487356	-0.0416091	-0.0333579	-0.0244435	-0.0907069	-0.0785936	-0.0716569	-0.0597316	-0.0497372	-0.0574435	-0.0505839	-0.0463045	-0.0438815	-0.0426469
E0692	LS	F1		0.936142	0.944697	0.948491	0.954224	0.958269	0.915457	0.924739	0.931801	0.937259	0.941685	0.929676	0.946052	0.943331	0.955415	0.964409	0.879528	0.892981	0.903015	0.909982	0.914351		0.00207981	0.000488132	-0.0150414	-0.0167205	-0.0181848	-0.0543134	-0.0555266	-0.0558576	-0.0552052	-0.0536551	-0.0784438	-0.0799909	-0.0836142	-0.0838995	-0.0829708	-0.0901089	-0.0881852	-0.0846498	-0.0795092	-0.0730336
E0641	LS	F1		0.883361	0.891086	0.890124	0.896059	0.900671	0.838841	0.849426	0.857621	0.863652	0.867915	0.846334	0.859937	0.86327	0.872931	0.879864	0.810506	0.822309	0.831452	0.838622	0.844342		0.0609703	0.0662812	0.0722134	0.0748075	0.0759876	0.0694489	0.0721234	0.0742648	0.0763181	0.0784877	0.0841987	0.0849273	0.0757373	0.077615	0.0797558	0.0422539	0.0464138	0.0503517	0.0539001	0.0570227
E0642	LS	F1		1.00619	1.01765	1.01593	1.02329	1.02797	0.950211	0.960938	0.968472	0.973501	0.976606	0.878706	0.893409	0.88518	0.89449	0.900094	0.794831	0.807157	0.815896	0.821874	0.825821		-0.0623608	-0.0583123	-0.0579489	-0.0548811	-0.05232	-0.0296899	-0.0274917	-0.0253449	-0.0230334	-0.0204559	-0.00738289	-0.000752552	0.0108306	0.0174184	0.0238735	0.041623	0.0471543	0.0527724	0.058371	0.0638319
E0643	LS	F1		1.02428	1.03855	1.03466	1.04321	1.0488	0.965134	0.975029	0.981625	0.985666	0.987776	0.908493	0.9317	0.934685	0.95198	0.964113	0.869902	0.885684	0.895634	0.900774	0.902467		-0.102729	-0.108534	-0.10923	-0.112472	-0.11503	-0.107285	-0.109173	-0.110879	-0.11286	-0.115392	-0.0929351	-0.104544	-0.114054	-0.122646	-0.127952	-0.127069	-0.130804	-0.130488	-0.126536	-0.119827
E0644	LS	F1		0.929766	0.933934	0.921943	0.923624	0.923847	0.853621	0.86051	0.865641	0.869572	0.872698	0.802457	0.815251	0.808142	0.819092	0.828658	0.748565	0.762984	0.775562	0.786136	0.794292		-0.00566917	-0.00349297	-0.000866728	0.000583225	0.00140547	-0.00711361	-0.0073044	-0.00836622	-0.0103967	-0.0133563	0.088943	0.0921552	0.0942288	0.0946897	0.0930559	0.078737	0.0780974	0.0764167	0.0747038	0.0740075
E0651	LS	F3		0.84502	0.856736	0.852499	0.8624	0.871002	0.790714	0.801832	0.811187	0.818915	0.825023	0.760955	0.776702	0.775629	0.791363	0.805517	0.713811	0.73222	0.748625	0.763384	0.776821
E0652	LS	F3		0.906584	0.920573	0.913394	0.924678	0.933582	0.870642	0.88301	0.891497	0.896436	0.898496	0.892872	0.913813	0.912956	0.929465	0.942489	0.833344	0.850399	0.863516	0.873246	0.880297
E0653	LS	F3		0.894921	0.905906	0.896153	0.905812	0.914337	0.839397	0.851368	0.860959	0.868198	0.873323	0.814674	0.828611	0.82034	0.832704	0.843577	0.752002	0.769331	0.784715	0.798044	0.809064
E0654	LS	F3		0.976829	0.986118	0.977026	0.983734	0.988573	0.911849	0.923897	0.933574	0.941231	0.947033	0.831172	0.849132	0.846805	0.860811	0.872248	0.790084	0.804773	0.81674	0.826507	0.834517
E0661	LS	F3		0.899957	0.913628	0.900872	0.911016	0.918829	0.823978	0.833725	0.840974	0.846226	0.849966	0.921296	0.938404	0.930343	0.942545	0.951734	0.835269	0.848582	0.859182	0.867745	0.874889
E0672	LS	F3		0.864645	0.877624	0.873536	0.883701	0.891836	0.824416	0.835656	0.844366	0.850937	0.855755	0.852491	0.877242	0.884822	0.903526	0.917412	0.839906	0.857033	0.869018	0.876814	0.881508
E0681	LS	F3		0.927159	0.93447	0.930236	0.93581	0.940143	0.875715	0.886976	0.896505	0.904787	0.912248	0.857992	0.870271	0.860876	0.869899	0.876954	0.77064	0.782643	0.792609	0.801137	0.808735
E0682	LS	F3		0.937149	0.945434	0.934718	0.937925	0.938293	0.863752	0.8669	0.867222	0.865518	0.862472	0.885046	0.904072	0.900162	0.914766	0.925772	0.818706	0.835319	0.848265	0.858038	0.865196
E0683	LS	F3		0.93635	0.95109	0.942924	0.952726	0.957852	0.875086	0.884194	0.887289	0.885272	0.879707	0.864043	0.886227	0.885486	0.902793	0.916063	0.815857	0.834559	0.848857	0.859409	0.866973
E0691	LS	F3		0.913939	0.922396	0.919981	0.925507	0.929784	0.878529	0.890477	0.901109	0.910729	0.919424	0.87199	0.894556	0.893613	0.912648	0.927437	0.824814	0.844728	0.859619	0.87072	0.879199
E0692	LS	F3		0.938222	0.945185	0.933449	0.937504	0.940084	0.861144	0.869212	0.875943	0.882054	0.88803	0.851233	0.866061	0.859716	0.871516	0.881438	0.789419	0.804796	0.818365	0.830472	0.841318
E0641	LS	F3		0.944331	0.957368	0.962337	0.970866	0.976659	0.908289	0.92155	0.931886	0.93997	0.946403	0.930533	0.944864	0.939007	0.950546	0.95962	0.85276	0.868723	0.881804	0.892522	0.901365
E0642	LS	F3		0.943826	0.959337	0.957977	0.968405	0.975648	0.920521	0.933446	0.943127	0.950468	0.95615	0.871323	0.892656	0.89601	0.911908	0.923967	0.836454	0.854311	0.868668	0.880245	0.889653
E0643	LS	F3		0.921547	0.930014	0.925431	0.930736	0.933769	0.85785	0.865856	0.870746	0.872806	0.872384	0.815558	0.827157	0.820631	0.829335	0.836161	0.742833	0.75488	0.765146	0.774238	0.782641
E0644	LS	F3		0.924097	0.930441	0.921076	0.924207	0.925253	0.846508	0.853206	0.857275	0.859175	0.859342	0.8914	0.907406	0.902371	0.913782	0.921714	0.827302	0.841082	0.851979	0.86084	0.868299

## Sheet: DH
Mouse ID	Group	Task		Slice 1 (L)	Slice 2 (L)	Slice 3 (L)	Slice 4 (L)	Slice 5 (L)	Slice 6 (L)	Slice 7 (L)	Slice 8 (L)	Slice 9 (L)	Slice 10 (L)	Slice 11 (L)	Slice 12 (L)	Slice 13 (L)	Slice 14 (L)	Slice 15 (L)	Slice 1 (R)	Slice 2 (R)	Slice 3 (R)	Slice 4 (R)	Slice 5 (R)	Slice 6 (R)	Slice 7 (R)	Slice 8 (R)	Slice 9 (R)	Slice 10 (R)	Slice 11 (R)	Slice 12 (R)	Slice 13 (R)	Slice 14 (R)	Slice 15 (R)		Change slice 1 (L)	Change slice 2 (L)	Change slice 3 (L)	Change slice 4 (L)	Change slice 5 (L)	Change slice 6 (L)	Change slice 7 (L)	Change slice 8 (L)	Change slice 9 (L)	Change slice 10 (L)	Change slice 11 (L)	Change slice 12 (L)	Change slice 13 (L)	Change slice 14 (L)	Change slice 15 (L)
E0701	CON	F1		1.05232	1.05081	1.04984	1.05389	1.05474	1.05314	1.06417	1.06867	1.07783	1.0882	1.09108	1.10167	1.1028	1.11385	1.10308	1.1203	1.12048	1.118	1.11993	1.11915	1.12167	1.11923	1.12233	1.12554	1.124	1.12069	1.12324	1.12106	1.12355	1.10725		-0.0433344	-0.0424443	-0.0426892	-0.045992	-0.049372	-0.0452099	-0.0598665	-0.0634526	-0.0758622	-0.0869464	-0.0915483	-0.104168	-0.108051	-0.122464	-0.123041
E0702	CON	F1		1.13467	1.1373	1.13795	1.14014	1.14118	1.13727	1.14281	1.14116	1.14443	1.14716	1.1436	1.14591	1.1415	1.14412	1.13149	1.11692	1.11868	1.11796	1.11951	1.1208	1.12378	1.12451	1.12802	1.13263	1.13624	1.13866	1.14373	1.14686	1.15178	1.14447		-0.0681017	-0.0747981	-0.0782404	-0.0808009	-0.0827942	-0.0739801	-0.0784052	-0.0719014	-0.0728815	-0.0722193	-0.0636574	-0.0636563	-0.0550534	-0.0569047	-0.0439901
E0704	CON	F1		1.12525	1.12998	1.13418	1.13793	1.14334	1.14217	1.14991	1.15102	1.1568	1.16113	1.16106	1.16465	1.16501	1.16814	1.16128	1.17923	1.1825	1.18916	1.19293	1.19819	1.20149	1.19519	1.19412	1.19617	1.19654	1.19204	1.19203	1.19254	1.192	1.18057		0.0526756	0.0528456	0.052428	0.051591	0.0470367	0.0410575	0.0391345	0.0332847	0.0305406	0.0285881	0.0226806	0.02208	0.0151472	0.0158634	0.00562924
E0705	CON	F1		1.10395	1.11231	1.11957	1.12767	1.13744	1.14165	1.14596	1.14744	1.14978	1.15414	1.15355	1.15729	1.16083	1.16356	1.15471	1.07627	1.08052	1.08707	1.09265	1.09853	1.10295	1.10459	1.11098	1.11815	1.12376	1.12414	1.13122	1.12919	1.13585	1.12861		-0.055808	-0.0624567	-0.06837	-0.073426	-0.083472	-0.0845252	-0.0871807	-0.0861105	-0.0864902	-0.0872626	-0.0843727	-0.0838257	-0.081754	-0.0794175	-0.073623
E0712	CON	F1		1.04297	1.04452	1.04758	1.0529	1.05155	1.05332	1.05959	1.06318	1.06801	1.07294	1.07436	1.07972	1.07993	1.08558	1.07962	1.03938	1.04998	1.05912	1.07081	1.07857	1.08957	1.09926	1.10809	1.11776	1.12576	1.13145	1.13888	1.14232	1.14652	1.13716		-0.0177727	-0.0139027	-0.0116167	-0.00973924	-0.00377108	-0.00277599	-0.00448133	-0.00573994	-0.0068293	-0.00729331	-0.00811339	-0.00931561	-0.00933506	-0.0109073	-0.0125289
E0713	CON	F1		1.10417	1.11136	1.11718	1.12299	1.1306	1.1333	1.13464	1.13239	1.13066	1.1284	1.122	1.1174	1.11287	1.1073	1.09785	1.11685	1.11978	1.12201	1.12384	1.12582	1.12679	1.12289	1.12088	1.12117	1.12145	1.1196	1.1208	1.12211	1.12378	1.11576		-0.079131	-0.0857021	-0.08983	-0.0928003	-0.104601	-0.106252	-0.106501	-0.102867	-0.101434	-0.0983835	-0.091686	-0.0846574	-0.0805285	-0.0708395	-0.063246
E0714	CON	F1		1.05991	1.06827	1.07688	1.08544	1.09055	1.09994	1.10674	1.11334	1.11986	1.12613	1.12922	1.13399	1.13617	1.13852	1.12946	1.09153	1.09056	1.08811	1.08847	1.08187	1.08075	1.08332	1.08174	1.08093	1.08279	1.08752	1.09015	1.09511	1.09843	1.10416		0.0543215	0.0505313	0.0442707	0.038858	0.0397955	0.0301663	0.0285158	0.0234542	0.0225757	0.0223923	0.0203647	0.0212002	0.0205354	0.0231759	0.0262359
E0715	CON	F1		1.03331	1.03859	1.04372	1.05171	1.05684	1.06725	1.07357	1.08118	1.08788	1.09376	1.09933	1.10485	1.10968	1.11397	1.10933	1.07128	1.07881	1.08408	1.09104	1.09355	1.09741	1.09951	1.10128	1.10316	1.103	1.10113	1.10091	1.09694	1.09606	1.08879		0.0346131	0.0288979	0.0221499	0.0142172	0.00677791	-0.00451417	-0.0117048	-0.0194643	-0.0250957	-0.0294551	-0.0344342	-0.0376534	-0.0426684	-0.0441008	-0.0434103
E0715	CON	F1		1.10805	1.1098	1.11107	1.11463	1.1136	1.11631	1.12126	1.12431	1.12878	1.13243	1.13307	1.13604	1.13319	1.13555	1.12476	1.10621	1.10294	1.09989	1.1002	1.09213	1.08865	1.08783	1.08939	1.08992	1.08729	1.08405	1.08543	1.07956	1.08218	1.06908		-0.0479507	-0.0465745	-0.0436845	-0.0417954	-0.0416143	-0.0391029	-0.0422999	-0.0411293	-0.0442952	-0.046197	-0.0430248	-0.0438564	-0.0388345	-0.0392126	-0.0302074
E0701	CON	F3		1.00898	1.00837	1.00715	1.0079	1.00537	1.00793	1.00431	1.00521	1.00196	1.00125	0.999531	0.997498	0.994751	0.99139	0.980039	1.04002	1.04167	1.03904	1.04066	1.03399	1.03138	1.02446	1.0165	1.00989	1.00176	0.99568	0.990011	0.985519	0.980962	0.97542
E0702	CON	F3		1.06657	1.0625	1.05971	1.05934	1.05839	1.06329	1.0644	1.06926	1.07155	1.07494	1.07994	1.08225	1.08645	1.08722	1.0875	1.03964	1.04138	1.03962	1.04186	1.03924	1.04051	1.04307	1.04467	1.04672	1.04727	1.04803	1.05014	1.05044	1.05192	1.04507
E0703	CON	F3		1.17793	1.18283	1.1866	1.18952	1.19038	1.18322	1.18905	1.18431	1.18734	1.18972	1.18374	1.18673	1.18016	1.18401	1.16691	1.20822	1.21338	1.22012	1.22629	1.22989	1.23315	1.23078	1.23142	1.23342	1.23312	1.23112	1.23211	1.23008	1.23038	1.2179
E0704	CON	F3		1.04814	1.04986	1.0512	1.05424	1.05397	1.05713	1.05878	1.06133	1.06329	1.06688	1.06918	1.07347	1.07907	1.08414	1.08109	1.01587	1.0164	1.01565	1.01828	1.01464	1.01694	1.02444	1.03089	1.03724	1.04376	1.05049	1.05804	1.06323	1.07036	1.06881
E0705	CON	F3		1.0252	1.03062	1.03596	1.04316	1.04778	1.05055	1.05511	1.05744	1.06118	1.06565	1.06625	1.0704	1.07059	1.07468	1.06709	1.01766	1.01043	1.01042	1.01045	1.00982	1.01396	1.0142	1.01963	1.02932	1.03807	1.04396	1.05424	1.05951	1.06916	1.06927
E0712	CON	F3		1.02504	1.02566	1.02735	1.03019	1.02599	1.02705	1.02814	1.02952	1.02922	1.03002	1.03032	1.03274	1.03234	1.03646	1.0346	1.01993	1.02217	1.01977	1.0211	1.01816	1.01865	1.02409	1.02752	1.02931	1.03078	1.03634	1.03913	1.04246	1.04532	1.0481
E0713	CON	F3		1.11423	1.1188	1.12115	1.1243	1.13035	1.1301	1.13526	1.1368	1.14243	1.14853	1.14958	1.15519	1.1567	1.1617	1.15569	1.05743	1.06463	1.06944	1.07546	1.07923	1.08381	1.08765	1.09267	1.09718	1.10044	1.10081	1.10511	1.10807	1.1132	1.10784
E0714	CON	F3		1.06793	1.06748	1.06587	1.06592	1.06362	1.06274	1.06186	1.06171	1.06278	1.06431	1.06489	1.0672	1.06701	1.06987	1.06592	1.05856	1.0572	1.05686	1.05876	1.05531	1.05527	1.05803	1.06015	1.06073	1.05865	1.0569	1.05653	1.05328	1.05313	1.0458
E0715	CON	F3		1.0601	1.06323	1.06738	1.07283	1.07199	1.0772	1.07896	1.08318	1.08449	1.08624	1.09005	1.09218	1.09435	1.09634	1.09455	1.07246	1.07063	1.06715	1.06778	1.06312	1.06284	1.06379	1.06521	1.06662	1.06598	1.06653	1.06967	1.06913	1.07248	1.06527
E0651	LS	F1		1.16531	1.1673	1.16867	1.16967	1.1707	1.16773	1.16937	1.16654	1.16869	1.17172	1.17009	1.17451	1.17456	1.1798	1.16987	1.17395	1.17582	1.17721	1.18078	1.18477	1.19095	1.19068	1.19263	1.19775	1.20184	1.20398	1.20901	1.21405	1.21846	1.21021		-0.0209768	-0.0230045	-0.0257516	-0.0267392	-0.0278125	-0.0303851	-0.0326392	-0.0348678	-0.0376251	-0.0388361	-0.0430484	-0.0456668	-0.0490614	-0.0532447	-0.0603406
E0652	LS	F1		1.14171	1.1424	1.14388	1.14915	1.14865	1.15317	1.1585	1.16386	1.16822	1.17495	1.17927	1.18656	1.19335	1.20047	1.1954	1.13961	1.14372	1.1478	1.15195	1.15676	1.16233	1.16105	1.16118	1.1644	1.16789	1.1688	1.17202	1.17562	1.17854	1.17295		-0.00693499	-0.00795174	-0.00886744	-0.011552	-0.0133847	-0.0185144	-0.0157251	-0.0174455	-0.0145348	-0.014177	-0.0150611	-0.0146944	-0.0200601	-0.0191011	-0.0227614
E0653	LS	F1		1.11236	1.11345	1.11249	1.11396	1.11021	1.10604	1.11229	1.11153	1.11532	1.11827	1.11624	1.12013	1.11637	1.12171	1.11055	1.16548	1.16386	1.16232	1.16378	1.1581	1.15647	1.16006	1.16444	1.16836	1.17026	1.17274	1.17756	1.17985	1.18537	1.18031		-0.0245436	-0.0182885	-0.0107935	-0.00605099	0.00320993	0.0152536	0.012135	0.0171555	0.0182022	0.0201706	0.0259777	0.0268454	0.0355138	0.0341441	0.0414857
E0654	LS	F1		1.12414	1.12711	1.12927	1.13302	1.13609	1.13627	1.13927	1.13982	1.1429	1.14974	1.14987	1.15611	1.15978	1.1635	1.15235	1.1767	1.1807	1.18238	1.18477	1.18076	1.1772	1.17099	1.16844	1.16667	1.16296	1.16008	1.15985	1.16061	1.16135	1.15247		-0.0655884	-0.0684193	-0.0686418	-0.068068	-0.0741415	-0.06755	-0.066158	-0.061978	-0.0609487	-0.0647251	-0.0620832	-0.0645997	-0.0677004	-0.0668604	-0.0595434
E0661	LS	F1		1.07181	1.07707	1.0818	1.08894	1.09242	1.09428	1.1038	1.10839	1.11698	1.12685	1.12919	1.13872	1.14146	1.14982	1.14024	1.07761	1.0849	1.09005	1.09589	1.09952	1.10297	1.10332	1.10659	1.11084	1.11346	1.111	1.11546	1.11315	1.11772	1.10798		-0.0553625	-0.0609069	-0.0629533	-0.0646215	-0.0640818	-0.0575386	-0.0576889	-0.0530971	-0.0521861	-0.0522115	-0.0492186	-0.0500977	-0.0495722	-0.0505357	-0.0483662
E0672	LS	F1		1.10008	1.10198	1.10358	1.10689	1.11006	1.11337	1.11327	1.11489	1.11588	1.12045	1.12061	1.1253	1.12948	1.13429	1.12646	1.11191	1.10966	1.10865	1.10768	1.1073	1.10723	1.10264	1.10215	1.10382	1.10392	1.10173	1.10402	1.10283	1.10629	1.09923		-0.0507805	-0.048154	-0.04805	-0.0501366	-0.0539545	-0.0619925	-0.0621602	-0.068389	-0.0698297	-0.0754641	-0.0810401	-0.0862319	-0.0970323	-0.100356	-0.0986833
E0681	LS	F1		1.08193	1.08697	1.09182	1.09739	1.10616	1.11103	1.11665	1.11982	1.12585	1.13123	1.13138	1.1347	1.13502	1.13673	1.12863	1.12403	1.12308	1.12519	1.12656	1.12802	1.12964	1.12471	1.12481	1.12733	1.12802	1.12195	1.1232	1.11982	1.12046	1.10873		-0.0490967	-0.0430427	-0.0370357	-0.0303611	-0.0297163	-0.0237795	-0.02173	-0.0191305	-0.020368	-0.0218439	-0.0228818	-0.025174	-0.0268833	-0.0288481	-0.029332
E0682	LS	F1		1.1076	1.11125	1.11458	1.11662	1.1214	1.11773	1.12198	1.12037	1.12406	1.12727	1.12512	1.12889	1.1295	1.13473	1.1335	1.12051	1.12156	1.12484	1.12721	1.13036	1.13237	1.13167	1.13404	1.13775	1.14047	1.13889	1.14251	1.14378	1.14801	1.14422		-0.0459275	-0.0480288	-0.049624	-0.0477085	-0.0478774	-0.0424715	-0.0413216	-0.0375949	-0.0364677	-0.0348403	-0.0346519	-0.0362998	-0.0399985	-0.0444572	-0.052081
E0683	LS	F1		1.05333	1.06072	1.06927	1.07671	1.08431	1.08943	1.09261	1.09418	1.09779	1.10327	1.10265	1.10778	1.11016	1.11538	1.10966	1.08076	1.0847	1.08822	1.0923	1.09502	1.10021	1.10275	1.10434	1.10782	1.11215	1.11549	1.11875	1.12428	1.12788	1.13103		0.0131742	0.00591173	-8.81006e-05	-0.00533029	-0.0109393	-0.0120073	-0.0103496	-0.00621466	-0.00149966	0.00261786	0.0125333	0.0184096	0.0252331	0.0297832	0.0326104
E0691	LS	F1		1.01853	1.02517	1.03162	1.03858	1.04438	1.05179	1.05414	1.05666	1.05916	1.0627	1.06319	1.06704	1.07069	1.07516	1.07127	1.03767	1.0377	1.04046	1.04229	1.04552	1.04963	1.04954	1.05128	1.05676	1.06365	1.0663	1.07192	1.07924	1.08428	1.08423		0.0675194	0.0596631	0.0519323	0.0474394	0.0357682	0.0298138	0.0286926	0.0265099	0.0244973	0.020566	0.0182906	0.0145063	0.00588805	0.00158518	-0.00599307
E0692	LS	F1		1.08833	1.09459	1.09954	1.10267	1.10393	1.10311	1.09869	1.09512	1.09192	1.09126	1.08875	1.08915	1.09174	1.09367	1.09041	1.08049	1.07943	1.08067	1.08052	1.08141	1.08333	1.0802	1.07851	1.08112	1.08498	1.08772	1.09228	1.10139	1.10725	1.11001		-0.058733	-0.0628835	-0.0645218	-0.0635023	-0.0640896	-0.0602325	-0.0499289	-0.0418514	-0.0327313	-0.0262913	-0.0218542	-0.0173898	-0.0212386	-0.0188847	-0.0204529
E0641	LS	F1		1.0932	1.09222	1.09032	1.08954	1.08808	1.08877	1.08374	1.08203	1.07821	1.07644	1.07437	1.07335	1.07419	1.07373	1.06802	1.08615	1.08577	1.08357	1.08338	1.08226	1.08316	1.07967	1.07762	1.07779	1.07803	1.07927	1.08033	1.08464	1.08719	1.08566		-0.06354	-0.0575806	-0.049085	-0.0400799	-0.032641	-0.0263034	-0.01629	-0.0112281	-0.00282118	0.00383953	0.00610127	0.0115	0.011346	0.015671	0.00533879
E0642	LS	F1		1.04835	1.04626	1.04731	1.04963	1.04795	1.05293	1.05859	1.06503	1.07032	1.0746	1.07923	1.08336	1.08419	1.08838	1.08692	1.04514	1.04985	1.05144	1.05669	1.05637	1.06038	1.06621	1.07026	1.07377	1.07621	1.07973	1.08423	1.08735	1.09165	1.08592		0.0818384	0.0858697	0.0858257	0.0866066	0.0874783	0.081417	0.0793581	0.0732633	0.0701758	0.0690165	0.0634247	0.0630185	0.0620053	0.0622849	0.0538828
E0643	LS	F1		1.08958	1.09292	1.09677	1.10243	1.10162	1.1003	1.11141	1.11461	1.12335	1.13006	1.13147	1.13803	1.134	1.13983	1.1271	1.06483	1.0759	1.08413	1.09433	1.09959	1.10743	1.11256	1.11728	1.12307	1.12737	1.12875	1.13426	1.13733	1.14328	1.13821		-0.0108669	-0.0158055	-0.0196395	-0.0255442	-0.0269196	-0.0285226	-0.044336	-0.0507093	-0.063508	-0.0721072	-0.0765635	-0.0841797	-0.0787342	-0.083648	-0.0700962
E0644	LS	F1		1.0844	1.08681	1.09025	1.09453	1.0976	1.10115	1.1064	1.10833	1.11431	1.11963	1.11962	1.12495	1.12503	1.13083	1.11918	1.06827	1.07301	1.0809	1.08704	1.09181	1.09708	1.0975	1.10108	1.10699	1.1118	1.11119	1.11656	1.11693	1.12219	1.11061		-0.0251126	-0.0275366	-0.0303907	-0.0336422	-0.038155	-0.0425235	-0.0459343	-0.047718	-0.051188	-0.0535206	-0.0536509	-0.0555399	-0.0540352	-0.0557475	-0.0510781
E0651	LS	F3		1.14434	1.14429	1.14292	1.14293	1.14289	1.13735	1.13673	1.13167	1.13107	1.13289	1.12705	1.12884	1.1255	1.12655	1.10953	1.1371	1.13381	1.13373	1.1337	1.13235	1.13239	1.12786	1.12801	1.13013	1.12991	1.12559	1.12755	1.12393	1.12617	1.11452
E0652	LS	F3		1.13478	1.13445	1.13502	1.1376	1.13527	1.13466	1.14278	1.14641	1.15369	1.16078	1.16421	1.17187	1.17329	1.18137	1.17264	1.08134	1.08438	1.08606	1.09198	1.0892	1.0922	1.09814	1.10566	1.11079	1.11188	1.11267	1.11713	1.11318	1.11758	1.10026
E0653	LS	F3		1.08781	1.09516	1.1017	1.10791	1.11342	1.12129	1.12443	1.12869	1.13352	1.13844	1.14222	1.14697	1.15189	1.15586	1.15204	1.11355	1.11878	1.12226	1.12665	1.1294	1.13312	1.13294	1.13427	1.1368	1.13824	1.13852	1.14177	1.1428	1.14704	1.13857
E0654	LS	F3		1.05855	1.0587	1.06063	1.06495	1.06195	1.06872	1.07311	1.07784	1.08196	1.08501	1.08779	1.09151	1.09208	1.09664	1.09281	1.10894	1.10822	1.10904	1.1124	1.10814	1.10871	1.1125	1.11716	1.12152	1.12341	1.12479	1.12909	1.127	1.13098	1.12304
E0661	LS	F3		1.01645	1.01617	1.01885	1.02432	1.02833	1.03674	1.04611	1.0553	1.06479	1.07464	1.07997	1.08862	1.09189	1.09929	1.09188	1.06884	1.06886	1.06997	1.07412	1.07631	1.08197	1.08612	1.0936	1.10085	1.10534	1.1101	1.11616	1.11753	1.12218	1.11855
E0672	LS	F3		1.0493	1.05383	1.05553	1.05675	1.05611	1.05138	1.0511	1.0465	1.04605	1.04498	1.03957	1.03907	1.03245	1.03394	1.02777	1.07973	1.08002	1.0823	1.08506	1.08397	1.08557	1.08178	1.08103	1.08336	1.08463	1.08371	1.08657	1.08662	1.08957	1.08583
E0681	LS	F3		1.03283	1.04393	1.05479	1.06703	1.07644	1.08725	1.09492	1.10069	1.10548	1.10939	1.1085	1.10953	1.10814	1.10788	1.0993	1.06268	1.0704	1.07747	1.08416	1.09076	1.09638	1.09416	1.09502	1.09833	1.10081	1.09949	1.10298	1.10547	1.10973	1.10715
E0682	LS	F3		1.06168	1.06322	1.06495	1.06891	1.07352	1.07526	1.08066	1.08277	1.08759	1.09243	1.09047	1.09259	1.0895	1.09027	1.08142	1.05103	1.0542	1.0591	1.06571	1.06914	1.07521	1.08299	1.09084	1.0974	1.10188	1.10454	1.1099	1.1115	1.11646	1.11247
E0683	LS	F3		1.06651	1.06663	1.06918	1.07138	1.07337	1.07743	1.08226	1.08796	1.0963	1.10589	1.11518	1.12618	1.13539	1.14516	1.14227	1.05678	1.05734	1.05629	1.05824	1.05251	1.05159	1.05667	1.06385	1.06873	1.06993	1.0719	1.07723	1.07388	1.079	1.0672
E0691	LS	F3		1.08605	1.08483	1.08355	1.08602	1.08015	1.08161	1.08284	1.08317	1.08366	1.08326	1.08148	1.08155	1.07658	1.07675	1.06528	1.06032	1.05877	1.05688	1.06016	1.0548	1.05429	1.05935	1.06281	1.06494	1.06426	1.06389	1.0648	1.06029	1.05999	1.04512
E0692	LS	F3		1.0296	1.0317	1.03502	1.03917	1.03984	1.04288	1.04876	1.05326	1.05918	1.06497	1.06689	1.07176	1.0705	1.07478	1.06996	1.06035	1.06469	1.06831	1.07381	1.07869	1.08614	1.09104	1.09638	1.10224	1.10652	1.10896	1.11399	1.11721	1.12175	1.11418
E0641	LS	F3		1.02966	1.03464	1.04123	1.04946	1.05544	1.06247	1.06745	1.0708	1.07539	1.08027	1.08047	1.08485	1.08554	1.0894	1.07336	1.06697	1.06228	1.0605	1.06079	1.05353	1.05292	1.0521	1.05195	1.05359	1.0533	1.05361	1.05795	1.05951	1.06368	1.05906
E0642	LS	F3		1.13019	1.13213	1.13313	1.13624	1.13543	1.13434	1.13794	1.1383	1.14049	1.14362	1.14266	1.14638	1.14619	1.15066	1.1408	1.06849	1.06806	1.06964	1.07242	1.06944	1.06992	1.07187	1.07609	1.08021	1.08255	1.08325	1.08784	1.08671	1.09036	1.07886
E0643	LS	F3		1.07871	1.07712	1.07713	1.07689	1.0747	1.07177	1.06707	1.0639	1.05984	1.05795	1.05491	1.05385	1.05526	1.05619	1.057	1.06107	1.06303	1.06492	1.06577	1.06617	1.06629	1.06236	1.06076	1.06135	1.06301	1.06213	1.06457	1.06744	1.0715	1.07237
E0644	LS	F3		1.05929	1.05927	1.05986	1.06089	1.05944	1.05863	1.06047	1.06062	1.06312	1.06611	1.06597	1.06941	1.071	1.07508	1.0681	1.02381	1.02374	1.02526	1.02785	1.02823	1.03188	1.03244	1.03603	1.04119	1.04395	1.04202	1.04786	1.04729	1.05523	1.04892
[truncated: 15 more columns]

## Sheet: VH
Mouse ID	Group	Task		Slice 1 (L)	Slice 2 (L)	Slice 3 (L)	Slice 4 (L)	Slice 5 (L)	Slice 6 (L)	Slice 7 (L)	Slice 8 (L)	Slice 9 (L)	Slice 10 (L)	Slice 1 (R)	Slice 2 (R)	Slice 3 (R)	Slice 4 (R)	Slice 5 (R)	Slice 6 (R)	Slice 7 (R)	Slice 8 (R)	Slice 9 (R)	Slice 10 (R)		Change slice 1 (L)	Change slice 2 (L)	Change slice 3 (L)	Change slice 4 (L)	Change slice 5 (L)	Change slice 6 (L)	Change slice 7 (L)	Change slice 8 (L)	Change slice 9 (L)	Change slice 10 (L)	Change slice 1 (R)	Change slice 2 (R)	Change slice 3 (R)	Change slice 4 (R)	Change slice 5 (R)	Change slice 6 (R)	Change slice 7 (R)	Change slice 8 (R)	Change slice 9 (R)	Change slice 10 (R)
E0701	CON	F1		0.825016	0.822457	0.829222	0.830148	0.822098	0.827024	0.831335	0.838585	0.846403	0.849383	0.83902	0.831278	0.829113	0.820064	0.80465	0.807444	0.811139	0.811865	0.81713	0.824324		0.0150088	0.00779774	-0.00531828	-0.0145606	-0.0236524	-0.0341362	-0.0440482	-0.059533	-0.0783515	-0.0865732	0.111934	0.0998269	0.0888338	0.0773109	0.0659393	0.0516053	0.0372973	0.0199265	-0.000276825	-0.0139879
E0702	CON	F1		0.881663	0.87775	0.880741	0.876593	0.864927	0.869705	0.874725	0.880968	0.885427	0.892248	0.869339	0.870244	0.878147	0.882622	0.877782	0.883049	0.887119	0.884649	0.889666	0.890012		0.0870259	0.0844595	0.0805309	0.0801048	0.0815458	0.0761584	0.070385	0.0674082	0.0670775	0.0624534	0.0543112	0.050217	0.0415169	0.0403896	0.0471779	0.0430685	0.0404026	0.0484051	0.0433652	0.0448074
E0704	CON	F1		0.901573	0.889821	0.888134	0.876631	0.854257	0.855183	0.856189	0.855734	0.854338	0.856849	0.875374	0.877599	0.887946	0.893705	0.892933	0.902576	0.910611	0.913038	0.919202	0.921839		0.000930481	0.00275473	0.00314032	0.00478493	0.00430383	0.00358198	0.00280775	-0.000560172	-0.00626332	-0.00754048	0.171767	0.165846	0.156389	0.147598	0.13961	0.131833	0.125641	0.121521	0.109997	0.109143
E0705	CON	F1		0.867845	0.857665	0.857487	0.853608	0.844092	0.847219	0.850725	0.855135	0.856802	0.859444	0.864529	0.858692	0.862706	0.859852	0.855139	0.863356	0.871716	0.880759	0.897279	0.905038		0.0560091	0.0560142	0.0535628	0.0509495	0.0481239	0.044405	0.0409722	0.0382645	0.0372325	0.036866	0.0192857	0.0198061	0.0131748	0.0126797	0.00872576	-0.0023142	-0.0136717	-0.0258122	-0.0387886	-0.0483498
E0712	CON	F1		0.87432	0.87783	0.882324	0.886252	0.882664	0.88339	0.883411	0.883779	0.882536	0.882038	0.870948	0.86921	0.870221	0.867196	0.858729	0.860076	0.861317	0.860762	0.865038	0.866996		0.0541304	0.046325	0.0385639	0.0311038	0.0245004	0.0207412	0.0179001	0.0128902	0.0042623	0.00395372	0.0552784	0.0486787	0.047264	0.0460997	0.0459796	0.0473372	0.0490286	0.0513462	0.0593862	0.0611527
E0713	CON	F1		0.898036	0.891962	0.893326	0.888643	0.877048	0.881127	0.886056	0.891353	0.891868	0.898303	0.92862	0.920224	0.916347	0.906689	0.889852	0.889605	0.890435	0.885966	0.881913	0.886912		0.131654	0.139171	0.143746	0.15293	0.166987	0.16725	0.165191	0.16912	0.171381	0.163592	0.00680876	0.00958377	0.0154313	0.0266847	0.0471896	0.0556097	0.0631524	0.0831672	0.101623	0.106398
E0714	CON	F1		0.857121	0.858646	0.860927	0.860682	0.850798	0.849774	0.848116	0.845864	0.842253	0.841675	0.8201	0.822831	0.827117	0.828705	0.82353	0.829438	0.835517	0.837989	0.848149	0.855515		0.0186988	0.0076571	0.00372857	-0.00455378	-0.0140707	-0.0128569	-0.0108045	-0.00854385	-0.00315702	-0.000313853	0.0753657	0.0669329	0.0636036	0.0532756	0.0410318	0.0336949	0.0254902	0.0137853	0.00742338	-0.00308619
E0715	CON	F1		0.877986	0.869069	0.866515	0.85736	0.841293	0.841739	0.842558	0.841925	0.840835	0.843118	0.790952	0.778096	0.776414	0.76603	0.752768	0.756982	0.76254	0.764205	0.786738	0.795758		0.0752915	0.0702257	0.0678864	0.066042	0.0651085	0.0610399	0.0569508	0.0581099	0.0613749	0.0573922	0.124629	0.133938	0.135292	0.141312	0.145353	0.138547	0.129747	0.123343	0.100161	0.0874039
E0715	CON	F1		0.896217	0.893894	0.89455	0.894366	0.890641	0.894391	0.898757	0.907612	0.916446	0.923058	0.904083	0.907824	0.910647	0.90738	0.901833	0.903354	0.905069	0.908853	0.914217	0.92104		0.0819384	0.0788882	0.0781887	0.0767155	0.0730547	0.0699473	0.0662288	0.0616667	0.057741	0.0539446	0.0543436	0.0425861	0.0400827	0.0389374	0.0370031	0.0374244	0.0378146	0.0361823	0.0455576	0.0405523
E0701	CON	F3		0.840025	0.830255	0.823904	0.815587	0.798446	0.792887	0.787287	0.779052	0.768051	0.762809	0.950954	0.931105	0.917947	0.897375	0.87059	0.859049	0.848436	0.831792	0.816853	0.810337
E0702	CON	F3		0.968688	0.962209	0.961272	0.956698	0.946473	0.945864	0.94511	0.948376	0.952504	0.954702	0.923651	0.920461	0.919663	0.923011	0.92496	0.926117	0.927521	0.933055	0.933032	0.934819
E0703	CON	F3		0.902503	0.892575	0.891274	0.881416	0.858561	0.858765	0.858997	0.855174	0.848075	0.849308	1.04714	1.04345	1.04434	1.0413	1.03254	1.03441	1.03625	1.03456	1.0292	1.03098
E0704	CON	F3		0.923854	0.913679	0.91105	0.904557	0.892215	0.891624	0.891698	0.893399	0.894035	0.89631	0.883815	0.878498	0.87588	0.872531	0.863865	0.861042	0.858045	0.854947	0.85849	0.856689
E0705	CON	F3		0.92845	0.924155	0.920888	0.917356	0.907164	0.904131	0.901311	0.896669	0.886798	0.885991	0.926226	0.917888	0.917485	0.913296	0.904708	0.907414	0.910346	0.912108	0.924425	0.928149
E0712	CON	F3		1.02969	1.03113	1.03707	1.04157	1.04404	1.04838	1.05125	1.06047	1.06325	1.06189	0.935429	0.929808	0.931779	0.933374	0.937042	0.945215	0.953587	0.969133	0.983536	0.99331
E0713	CON	F3		0.875819	0.866303	0.864656	0.856128	0.836728	0.836917	0.837312	0.83732	0.839096	0.841361	0.895465	0.889764	0.89072	0.881981	0.864562	0.863133	0.861008	0.851775	0.855573	0.852429
E0714	CON	F3		0.953278	0.939294	0.934401	0.923402	0.906401	0.902778	0.899509	0.900035	0.902209	0.90051	0.915581	0.912034	0.911706	0.907342	0.898121	0.895529	0.892287	0.887548	0.886898	0.883162
E0715	CON	F3		0.978156	0.972782	0.972739	0.971081	0.963695	0.964338	0.964986	0.969279	0.974187	0.977003	0.958426	0.950411	0.950729	0.946317	0.938836	0.940779	0.942883	0.945035	0.959774	0.961592
E0651	LS	F1		0.933034	0.921111	0.917365	0.908389	0.891879	0.888207	0.884809	0.884174	0.882036	0.87892	0.955724	0.952872	0.956578	0.957193	0.947406	0.94617	0.942633	0.936534	0.939732	0.933333		0.00998943	0.0131374	0.0152065	0.016633	0.0134537	0.0124246	0.0112967	0.00864613	0.00530754	0.0045991	-0.108462	-0.112928	-0.116489	-0.122335	-0.123566	-0.119019	-0.112177	-0.106352	-0.10059	-0.0903843
E0652	LS	F1		0.930356	0.931829	0.934562	0.934003	0.931233	0.934533	0.937737	0.945475	0.951772	0.9545	0.909361	0.905299	0.905678	0.904883	0.897746	0.898556	0.899568	0.898833	0.90394	0.906016		-0.0220509	-0.0304704	-0.0359823	-0.0414397	-0.0507965	-0.0530639	-0.0532299	-0.0562434	-0.0577233	-0.0522894	0.0341924	0.0363894	0.0372641	0.034896	0.0290111	0.0259246	0.0224265	0.0155622	0.0135761	0.0106312
E0653	LS	F1		0.917471	0.915948	0.918132	0.916367	0.908602	0.911977	0.91522	0.918791	0.921025	0.923943	0.994339	0.991065	0.990384	0.988332	0.98253	0.985302	0.988458	0.990314	1.00256	1.00708		-0.0611384	-0.0656654	-0.067414	-0.07064	-0.077564	-0.0783593	-0.0787966	-0.0811007	-0.080683	-0.0789442	-0.0992822	-0.0988598	-0.0974532	-0.0978696	-0.100007	-0.102638	-0.105425	-0.106608	-0.11117	-0.113557
E0654	LS	F1		0.828598	0.817241	0.809253	0.799132	0.783209	0.782841	0.78532	0.785868	0.783635	0.790503	0.887092	0.883815	0.881648	0.880822	0.875071	0.876389	0.878262	0.879347	0.881247	0.886245		0.0985277	0.101881	0.107592	0.114702	0.124557	0.125104	0.123375	0.130441	0.145971	0.14294	0.0235823	0.0199495	0.0217674	0.0169205	0.00927616	0.00972961	0.00987035	0.00569224	0.0162801	0.0158414
E0661	LS	F1		0.866445	0.863821	0.866073	0.86678	0.864964	0.872019	0.879501	0.892099	0.906166	0.913791	0.851325	0.849294	0.854573	0.853278	0.847719	0.853025	0.857942	0.859782	0.86721	0.870019		0.0130051	0.00205632	-0.00442751	-0.015981	-0.0298905	-0.037142	-0.0441862	-0.0518125	-0.0573648	-0.0611219	0.0852707	0.0796462	0.075372	0.0690938	0.057163	0.0519457	0.0467403	0.0338584	0.0350253	0.0312597
E0672	LS	F1		0.884381	0.874521	0.871403	0.862646	0.846473	0.846274	0.84747	0.850057	0.854382	0.859787	0.854638	0.849905	0.852929	0.851806	0.846023	0.850849	0.85581	0.855162	0.867653	0.870353		0.0325197	0.0273971	0.0236754	0.0195039	0.0146643	0.00849755	0.00160444	-0.00246759	-0.00543235	-0.0126488	0.0630905	0.0582374	0.0537679	0.0464306	0.0406556	0.0360169	0.0314978	0.034342	0.0358749	0.0367971
E0681	LS	F1		0.850934	0.847117	0.849424	0.846627	0.836248	0.841972	0.848128	0.854544	0.860787	0.868133	0.840424	0.834868	0.838015	0.833684	0.819625	0.822073	0.82403	0.816772	0.824455	0.824671		0.0872134	0.0836652	0.0791968	0.0718869	0.0682033	0.0607576	0.0526482	0.0460819	0.0381261	0.0299667	0.0385273	0.0465425	0.0485384	0.0534257	0.0560786	0.0536132	0.0508939	0.0481618	0.0425612	0.0419036
E0682	LS	F1		0.832772	0.825807	0.825459	0.817014	0.801929	0.805147	0.808722	0.809461	0.811775	0.816141	0.84396	0.835288	0.837894	0.832697	0.821448	0.825631	0.829526	0.828814	0.845304	0.845967		0.0426515	0.0509296	0.0563417	0.0644727	0.0762001	0.0776474	0.0782529	0.0853921	0.0912582	0.0919575	0.0964269	0.0945705	0.0904078	0.0875459	0.082883	0.0775468	0.0724577	0.068741	0.0623221	0.0612324
E0683	LS	F1		0.820681	0.824818	0.830074	0.835095	0.836819	0.842337	0.847807	0.854788	0.861756	0.866293	0.926579	0.923515	0.925175	0.924473	0.919762	0.923077	0.92656	0.927827	0.934948	0.938793		0.0894792	0.0839721	0.0769544	0.0691212	0.0564335	0.0477345	0.0396589	0.0301765	0.021654	0.0234273	0.0238967	0.025893	0.022824	0.0187539	0.0135894	0.00972515	0.00612183	0.00231748	-0.00703154	-0.00822508
E0691	LS	F1		0.810355	0.817753	0.82314	0.829302	0.832544	0.839207	0.845655	0.852653	0.858515	0.864931	0.878402	0.877501	0.881285	0.882474	0.88294	0.887277	0.891289	0.894868	0.909289	0.912836		0.164603	0.159007	0.155963	0.15053	0.140354	0.134571	0.128404	0.119553	0.106269	0.100259	0.11788	0.11972	0.117944	0.118797	0.116603	0.113196	0.109447	0.108228	0.0926436	0.0863302
E0692	LS	F1		0.884494	0.884071	0.886117	0.886892	0.880353	0.883198	0.885664	0.887874	0.88874	0.89129	0.905026	0.901869	0.902267	0.900204	0.895148	0.89565	0.896502	0.899344	0.908102	0.911311		0.0359459	0.0313813	0.0304042	0.0255578	0.0235006	0.0225512	0.0217653	0.0252564	0.0336895	0.0325244	-0.000200228	-0.00462308	-0.00646281	-0.0110955	-0.0199399	-0.0188017	-0.0173483	-0.0249925	-0.0228413	-0.0219473
E0641	LS	F1		0.873369	0.869197	0.86881	0.866886	0.859618	0.860472	0.861773	0.864166	0.865895	0.868265	0.886193	0.881198	0.878255	0.874131	0.864723	0.861667	0.858632	0.852926	0.845286	0.843621		0.0372352	0.0403239	0.0417279	0.0473127	0.0524534	0.0517638	0.0503513	0.0507403	0.0489669	0.0464429	0.0798885	0.0743633	0.0714531	0.0663453	0.0596892	0.0579668	0.056519	0.0554245	0.0652587	0.0661576
E0642	LS	F1		0.9212	0.926129	0.930835	0.935704	0.933095	0.937767	0.941717	0.943414	0.94139	0.944715	0.892959	0.890776	0.890561	0.887519	0.873195	0.873208	0.873492	0.867452	0.862717	0.865478		0.0653018	0.0571658	0.054594	0.0472223	0.0407692	0.0373605	0.0341824	0.0364085	0.0435171	0.0430691	0.0374253	0.0447241	0.0486862	0.0550905	0.0660788	0.0671692	0.0667855	0.0712344	0.073044	0.0690693
E0643	LS	F1		0.932203	0.9307	0.933021	0.935478	0.930513	0.933302	0.936005	0.943237	0.952584	0.957268	0.902029	0.899853	0.899019	0.893679	0.881951	0.881089	0.880589	0.876358	0.878908	0.884272		-0.0581987	-0.0634152	-0.0688808	-0.0761522	-0.0809807	-0.0827315	-0.0832051	-0.0864163	-0.0908471	-0.0892559	-0.0164236	-0.0223308	-0.0245796	-0.0272743	-0.0303712	-0.0319789	-0.0340018	-0.0393179	-0.0444244	-0.0518761
E0644	LS	F1		0.830798	0.832899	0.835842	0.843459	0.847075	0.853053	0.859221	0.867218	0.875838	0.882858	0.859177	0.853807	0.853858	0.852076	0.846348	0.848282	0.850683	0.852378	0.857899	0.861248		0.057379	0.0552687	0.0529934	0.0467978	0.0410248	0.0346199	0.0286277	0.0228706	0.0127807	0.00783473	0.0015788	0.00942239	0.0149739	0.0219312	0.0279613	0.0314912	0.0345589	0.0405377	0.0461909	0.0468952
E0651	LS	F3		0.943024	0.934248	0.932571	0.925022	0.905333	0.900632	0.896106	0.89282	0.887344	0.883519	0.847262	0.839944	0.840089	0.834858	0.82384	0.827152	0.830456	0.830182	0.839142	0.842949
E0652	LS	F3		0.908305	0.901359	0.89858	0.892564	0.880436	0.881469	0.884507	0.889231	0.894048	0.902211	0.943553	0.941688	0.942942	0.939778	0.926757	0.924481	0.921995	0.914395	0.917516	0.916648
E0653	LS	F3		0.856333	0.850283	0.850718	0.845727	0.831038	0.833618	0.836424	0.83769	0.840342	0.844999	0.895057	0.892205	0.892931	0.890462	0.882524	0.882664	0.883033	0.883706	0.891391	0.893521
E0654	LS	F3		0.927126	0.919122	0.916845	0.913833	0.907766	0.907946	0.908695	0.916309	0.929605	0.933442	0.910675	0.903764	0.903416	0.897743	0.884347	0.886119	0.888132	0.885039	0.897527	0.902087
E0661	LS	F3		0.87945	0.865877	0.861645	0.850799	0.835073	0.834877	0.835315	0.840286	0.848802	0.852669	0.936596	0.92894	0.929945	0.922372	0.904882	0.904971	0.904682	0.89364	0.902236	0.901278
E0672	LS	F3		0.9169	0.901918	0.895079	0.88215	0.861137	0.854771	0.849074	0.847589	0.84895	0.847138	0.917728	0.908143	0.906697	0.898237	0.886678	0.886866	0.887307	0.889504	0.903528	0.90715
E0681	LS	F3		0.938147	0.930782	0.928621	0.918514	0.904452	0.902729	0.900776	0.900626	0.898913	0.8981	0.878952	0.88141	0.886553	0.88711	0.875704	0.875686	0.874924	0.864933	0.867017	0.866575
E0682	LS	F3		0.875424	0.876737	0.881801	0.881487	0.878129	0.882794	0.886975	0.894853	0.903033	0.908098	0.940387	0.929858	0.928301	0.920243	0.904331	0.903177	0.901984	0.897555	0.907626	0.907199
E0683	LS	F3		0.91016	0.90879	0.907028	0.904217	0.893253	0.890071	0.887466	0.884964	0.88341	0.889721	0.950476	0.949408	0.947999	0.943227	0.933351	0.932802	0.932682	0.930145	0.927916	0.930568
E0691	LS	F3		0.974959	0.976759	0.979103	0.979832	0.972899	0.973778	0.974059	0.972206	0.964784	0.96519	0.996282	0.997221	0.999229	1.00127	0.999544	1.00047	1.00074	1.0031	1.00193	0.999166
E0692	LS	F3		0.92044	0.915452	0.916521	0.91245	0.903854	0.905749	0.90743	0.91313	0.922429	0.923814	0.904826	0.897246	0.895804	0.889109	0.875208	0.876848	0.879153	0.874352	0.885261	0.889363
E0641	LS	F3		0.910605	0.909521	0.910538	0.914199	0.912072	0.912235	0.912124	0.914906	0.914862	0.914708	0.966082	0.955562	0.949708	0.940476	0.924413	0.919634	0.915151	0.90835	0.910545	0.909779
E0642	LS	F3		0.986502	0.983295	0.985429	0.982926	0.973864	0.975128	0.975899	0.979823	0.984907	0.987785	0.930384	0.9355	0.939247	0.942609	0.939274	0.940377	0.940277	0.938687	0.935761	0.934547
E0643	LS	F3		0.874005	0.867285	0.86414	0.859326	0.849532	0.850571	0.8528	0.856821	0.861737	0.868012	0.885606	0.877522	0.874439	0.866405	0.851579	0.84911	0.846587	0.83704	0.834484	0.832396
E0644	LS	F3		0.888177	0.888167	0.888835	0.890257	0.8881	0.887673	0.887849	0.890088	0.888618	0.890693	0.860756	0.863229	0.868832	0.874007	0.874309	0.879773	0.885242	0.892916	0.90409	0.908143

## Sheet: SB
Mouse ID	Group	Task		Slice 1 (L)	Slice 2 (L)	Slice 3 (L)	Slice 4 (L)	Slice 5 (L)	Slice 1 (R)	Slice 2 (R)	Slice 3 (R)	Slice 4 (R)	Slice 5 (R)		Change slice 1 (L)	Change slice 2 (L)	Change slice 3 (L)	Change slice 4 (L)	Change slice 5 (L)	Change slice 1 (R)	Change slice 2 (R)	Change slice 3 (R)	Change slice 4 (R)	Change slice 5 (R)
E0701	CON	F1		0.923754	0.923529	0.937257	0.940923	0.94512	0.951364	0.952182	0.965496	0.965323	0.964918		-0.0415035	-0.048553	-0.0461056	-0.0546099	-0.0628857	-0.0212758	-0.0252193	-0.0281737	-0.0333217	-0.0377031
E0702	CON	F1		0.988587	0.987224	1.00952	1.01208	1.01443	1.00901	1.01086	1.03103	1.03112	1.03123		0.0284394	0.0310376	0.0129023	0.0068897	0.000406031	-0.0102703	-0.0110261	-0.01304	-0.0151158	-0.0174732
E0704	CON	F1		0.974016	0.964967	0.976747	0.972679	0.969772	1.00623	1.00862	1.03619	1.03785	1.0393		0.00870679	0.0154658	0.0293393	0.0361887	0.041967	0.071716	0.0722821	0.0567608	0.0566652	0.0570258
E0705	CON	F1		1.00528	1.00425	1.04188	1.04331	1.04382	0.981377	0.984415	1.01193	1.01375	1.01566		-0.0204781	-0.0258873	-0.0482932	-0.0544893	-0.0595348	0.0117307	0.0107657	-0.00572872	-0.00710716	-0.00896601
E0712	CON	F1		0.996817	0.996843	1.02104	1.02417	1.02686	0.960082	0.963268	0.9893	0.990705	0.992336		0.0522598	0.054261	0.0320722	0.0241234	0.0141588	0.0548993	0.0523812	0.0367564	0.0310591	0.0252602
E0713	CON	F1		0.951476	0.944293	0.953587	0.950941	0.949643	0.94642	0.947519	0.985921	0.985398	0.984919		0.0724137	0.0832203	0.0817242	0.0865771	0.0900407	0.0587585	0.0581341	0.0226053	0.0229613	0.024046
E0714	CON	F1		0.983322	0.978192	0.993936	0.99119	0.988551	1.00353	1.00419	1.01435	1.01336	1.01287		0.0580111	0.0630271	0.0652	0.0704202	0.0748866	-0.0237325	-0.0199403	-0.0265073	-0.0236789	-0.0206111
E0715	CON	F1		0.958105	0.959539	0.992654	0.997417	1.00184	0.984137	0.981493	0.998441	0.993743	0.988962		0.0433128	0.0416664	0.021721	0.0171354	0.0123215	0.0251832	0.0244975	0.00760754	0.00670401	0.00663783
E0715	CON	F1		1.02773	1.03273	1.0591	1.06409	1.06762	1.05551	1.05582	1.07122	1.06938	1.06731		0.0579196	0.0495734	0.0350029	0.0276336	0.0211497	0.0118438	0.0134677	0.00293275	0.00462018	0.00657827
E0701	CON	F3		0.882251	0.874976	0.891152	0.886313	0.882235	0.930088	0.926963	0.937322	0.932001	0.927215
E0702	CON	F3		1.01703	1.01826	1.02242	1.01897	1.01483	0.998744	0.999836	1.01799	1.016	1.01375
E0703	CON	F3		0.982723	0.980433	1.00609	1.00887	1.01174	1.07794	1.0809	1.09296	1.09452	1.09633
E0704	CON	F3		0.9848	0.978366	0.993582	0.988823	0.984289	0.993108	0.995181	1.0062	1.00665	1.00669
E0705	CON	F3		1.04908	1.0511	1.05312	1.04829	1.04102	1.01498	1.01565	1.02606	1.02176	1.0176
E0712	CON	F3		1.02389	1.02751	1.03531	1.03752	1.03968	1.00518	1.00565	1.00853	1.00836	1.00896
E0713	CON	F3		1.04133	1.04122	1.05914	1.06161	1.06344	0.979795	0.984249	0.987842	0.989678	0.99226
E0714	CON	F3		1.00142	1.0012	1.01438	1.01455	1.01417	1.00932	1.00599	1.00605	1.00045	0.9956
E0715	CON	F3		1.08565	1.0823	1.0941	1.09173	1.08877	1.06735	1.06928	1.07415	1.074	1.07389
E0651	LS	F1		0.979774	0.975857	0.99491	0.994868	0.994986	1.03227	1.03343	1.05555	1.05386	1.05152		0.00840645	0.013837	0.0122124	0.0155537	0.018242	-0.094137	-0.0842191	-0.0734095	-0.0646065	-0.0553755
E0652	LS	F1		1.1019	1.09122	1.104	1.09749	1.09088	1.05058	1.04486	1.04825	1.04076	1.0335		-0.0529272	-0.0424428	-0.0290332	-0.0207955	-0.0129928	0.00249841	0.0116412	0.0191749	0.0263289	0.0327169
E0653	LS	F1		1.00818	1.01007	1.02861	1.03364	1.03839	1.11317	1.11327	1.12198	1.12175	1.12187		0.0445977	0.0403955	0.038756	0.0360493	0.0333	-0.0876681	-0.0886087	-0.0740306	-0.0756342	-0.0773805
E0654	LS	F1		1.02457	1.02139	1.03422	1.02876	1.02184	1.00552	1.00899	1.02291	1.02396	1.0243		0.0563512	0.0521668	0.0463846	0.0468901	0.0493876	-0.0139733	-0.0126734	-0.0136711	-0.0110657	-0.00743772
E0661	LS	F1		1.05005	1.04652	1.04738	1.04316	1.03846	1.0105	1.01226	1.01418	1.01009	1.00588		0.0349397	0.0304106	0.0179168	0.0151672	0.0126261	0.0963434	0.0946936	0.0919994	0.0941629	0.0968086
E0672	LS	F1		1.04437	1.04056	1.03654	1.0337	1.03079	1.04925	1.04804	1.06001	1.05641	1.05294		-0.0235165	-0.0285547	-0.0300449	-0.0363116	-0.0429929	-0.0857341	-0.0863283	-0.0913403	-0.0879249	-0.0847038
E0681	LS	F1		1.06219	1.05803	1.06193	1.0615	1.06098	1.0633	1.05663	1.05036	1.04237	1.03478		-0.0716656	-0.0750127	-0.0809997	-0.0858634	-0.0891398	-0.0616234	-0.0509232	-0.0334113	-0.0224406	-0.0120522
E0682	LS	F1		1.08454	1.07678	1.08539	1.08279	1.08016	1.02989	1.02852	1.03298	1.02995	1.02684		-0.0156028	-0.0106352	-0.00966063	-0.00807618	-0.00694041	0.0176867	0.0161672	0.0121248	0.0102752	0.00882312
E0683	LS	F1		1.00821	1.0035	1.01088	1.00753	1.00375	1.06616	1.06102	1.06529	1.06075	1.05741		0.0814609	0.0766724	0.0636486	0.0567615	0.0494565	-0.0215394	-0.0130994	-0.00954555	-0.00474696	-0.00163288
E0691	LS	F1		1.02324	1.01796	1.02768	1.02166	1.01533	1.05023	1.04101	1.03012	1.02273	1.01618		-0.0378098	-0.0331618	-0.0228745	-0.0150303	-0.00685102	0.000549413	0.010726	0.0190175	0.0243468	0.0285136
E0692	LS	F1		0.954536	0.954379	0.974213	0.973571	0.972988	1.05171	1.04769	1.0396	1.03335	1.02623		0.107671	0.104389	0.0892689	0.087317	0.0850865	-0.0139634	-0.00661128	0.0164733	0.0239868	0.0323547
E0641	LS	F1		0.935188	0.933121	0.94795	0.94962	0.951666	0.922563	0.923297	0.94009	0.939401	0.938583		0.054035	0.050227	0.049298	0.0416237	0.033712	0.150726	0.145643	0.122391	0.118278	0.114983
E0642	LS	F1		1.08686	1.08315	1.09293	1.08989	1.08645	1.0378	1.03423	1.03495	1.02985	1.02489		-0.04379	-0.0439598	-0.0452676	-0.0450579	-0.0443898	-0.0408994	-0.0378427	-0.0310539	-0.0269828	-0.0233384
E0643	LS	F1		1.10726	1.1105	1.12403	1.12562	1.12518	1.04545	1.04278	1.05069	1.04769	1.04435		-0.100347	-0.107802	-0.10743	-0.112928	-0.116747	-0.0886933	-0.0854423	-0.0787305	-0.0759016	-0.0724752
E0644	LS	F1		1.0358	1.02546	1.03757	1.02922	1.02089	0.97576	0.977428	0.9947	0.992297	0.989057		0.0134611	0.0159288	0.0157472	0.0155733	0.013484	0.0720362	0.0658104	0.0462727	0.0429206	0.0402517
E0651	LS	F3		0.988181	0.989694	1.00712	1.01042	1.01323	0.938137	0.949209	0.982145	0.989252	0.996143
E0652	LS	F3		1.04897	1.04878	1.07497	1.07669	1.07789	1.05308	1.0565	1.06743	1.06709	1.06622
E0653	LS	F3		1.05277	1.05047	1.06736	1.06969	1.07169	1.02551	1.02466	1.04795	1.04611	1.04449
E0654	LS	F3		1.08092	1.07356	1.0806	1.07565	1.07123	0.991548	0.996321	1.00924	1.01289	1.01686
E0661	LS	F3		1.08499	1.07693	1.06529	1.05833	1.05109	1.10685	1.10696	1.10618	1.10425	1.10269
E0672	LS	F3		1.02085	1.012	1.00649	0.997384	0.987795	0.963514	0.961711	0.968674	0.968483	0.968237
E0681	LS	F3		0.990522	0.983013	0.980926	0.975641	0.971841	1.00168	1.0057	1.01694	1.01993	1.02273
E0682	LS	F3		1.06894	1.06614	1.07572	1.07472	1.07321	1.04757	1.04468	1.0451	1.04023	1.03566
E0683	LS	F3		1.08968	1.08017	1.07453	1.06429	1.0532	1.04462	1.04792	1.05574	1.056	1.05578
E0691	LS	F3		0.985428	0.9848	1.00481	1.00663	1.00848	1.05078	1.05173	1.04914	1.04707	1.0447
E0692	LS	F3		1.06221	1.05877	1.06348	1.06089	1.05807	1.03775	1.04107	1.05608	1.05734	1.05859
E0641	LS	F3		0.989223	0.983348	0.997248	0.991243	0.985378	1.07329	1.06894	1.06248	1.05768	1.05357
E0642	LS	F3		1.04307	1.03919	1.04767	1.04483	1.04206	0.996896	0.99639	1.0039	1.00287	1.00155
E0643	LS	F3		1.00691	1.0027	1.0166	1.01269	1.00843	0.956753	0.957335	0.971963	0.97179	0.971872
E0644	LS	F3		1.04927	1.04139	1.05332	1.04479	1.03438	1.0478	1.04324	1.04097	1.03522	1.02931

## Sheet: MEC
Mouse ID	Group	Task		Slice 1 (L)	Slice 2 (L)	Slice 3 (L)	Slice 4 (L)	Slice 5 (L)	Slice 6 (L)	Slice 7 (L)	Slice 8 (L)	Slice 9 (L)	Slice 10 (L)	Slice 11 (L)	Slice 12 (L)	Slice 13 (L)	Slice 14 (L)	Slice 15 (L)	Slice 1 (R)	Slice 2 (R)	Slice 3 (R)	Slice 4 (R)	Slice 5 (R)	Slice 6 (R)	Slice 7 (R)	Slice 8 (R)	Slice 9 (R)	Slice 10 (R)	Slice 11 (R)	Slice 12 (R)	Slice 13 (R)	Slice 14 (R)	Slice 15 (R)		Change slice 1 (L)	Change slice 2 (L)	Change slice 3 (L)	Change slice 4 (L)	Change slice 5 (L)	Change slice 6 (L)	Change slice 7 (L)	Change slice 8 (L)	Change slice 9 (L)	Change slice 10 (L)	Change slice 11 (L)	Change slice 12 (L)	Change slice 13 (L)	Change slice 14 (L)	Change slice 15 (L)
E0701	CON	F1		0.976744	0.966143	0.959123	0.952005	0.952324	0.946391	0.952775	0.961093	0.956409	0.855078	0.836365	0.835358	0.74812	0.754853	0.760977	0.989134	0.980315	0.975093	0.973165	0.963738	0.962219	0.955426	0.950253	0.949205	0.929759	0.855487	0.857505	0.766662	0.778525	0.788553		-0.0190279	-0.0142905	-0.0135205	-0.00839056	-0.0204516	-0.0186494	-0.0355377	-0.0473044	-0.0494524	-0.0281663	-0.0223615	-0.0293819	0.0165775	0.00703998	-0.00333198
E0702	CON	F1		1.00579	1.00034	0.996576	0.994626	0.997631	0.996669	1.02695	1.05413	1.05209	0.973162	0.963554	0.961849	0.893613	0.895929	0.895644	1.03216	1.02946	1.02863	1.02975	1.02929	1.0286	1.03928	1.04773	1.04341	1.00957	0.933936	0.927775	0.846444	0.846544	0.844182		0.0262039	0.0170335	0.0123968	0.0197527	-0.00765359	-0.00100696	-0.0469422	-0.0873485	-0.0816283	-0.000715021	0.00416459	0.0104752	0.0228424	0.0290293	0.0351741
E0704	CON	F1		1.03378	1.02281	1.01508	1.01257	1.00592	1.00315	1.02172	1.03852	1.03578	0.932675	0.915123	0.909888	0.835493	0.833186	0.82907	1.02788	1.01939	1.01549	1.01591	1.01709	1.01683	1.04986	1.07365	1.06923	1.0446	0.981482	0.976253	0.891653	0.887269	0.880514		-0.00732071	-0.00925651	-0.0119069	-0.0119023	-0.0155696	-0.0134244	-0.0193116	-0.0199684	-0.0163195	-0.0405218	-0.0344121	-0.0317365	-0.0277405	-0.0281022	-0.0282011
E0705	CON	F1		1.07318	1.05639	1.04476	1.04333	1.01941	1.01801	1.01003	1.00299	0.999979	0.910959	0.892928	0.889147	0.816128	0.818372	0.819537	1.05474	1.0372	1.02497	1.02269	1.00259	1.00088	0.996476	0.99638	0.995669	0.971386	0.903595	0.905467	0.827283	0.836824	0.844652		-0.016119	-0.00768929	-0.00315345	-0.00404372	0.00423685	0.00142979	-0.00144834	-0.00252546	-0.00360484	0.0149721	0.0231841	0.027183	0.048024	0.0520511	0.0560715
E0712	CON	F1		1.01852	1.01239	1.00745	1.00657	1.00038	0.999616	1.00223	1.00014	0.996163	0.908111	0.893393	0.89185	0.821028	0.823573	0.825203	0.970228	0.966164	0.965154	0.969721	0.968117	0.970291	0.977257	0.978632	0.974142	0.942519	0.890101	0.887022	0.816399	0.819162	0.820948		-0.0181479	-0.0155192	-0.00993518	0.00168317	0.000270429	0.0115436	0.00671473	0.00391098	0.0120414	0.0177762	0.0201828	0.0197248	0.0374012	0.0359078	0.0332626
E0713	CON	F1		1.05399	1.03091	1.01491	1.00747	0.987936	0.982051	0.988306	1.00426	1.00216	0.991844	0.986826	0.985422	0.922127	0.925623	0.925296	1.08831	1.05899	1.03703	1.02821	0.998619	0.99103	0.98657	0.985447	0.98039	0.954987	0.945632	0.942464	0.877221	0.883537	0.886942		-0.0293816	-0.00749016	0.0091008	0.0185449	0.0359208	0.0425423	0.0336977	0.0124309	0.0132616	0.0308731	0.0330837	0.039789	0.0633483	0.0726921	0.0831423
E0714	CON	F1		1.044	1.03642	1.03005	1.02787	1.0127	1.0085	1.00269	0.99462	0.984672	0.925808	0.908882	0.899344	0.839862	0.834183	0.827045	1.04765	1.03649	1.02989	1.02907	1.01955	1.01782	1.01324	1.00286	0.998666	0.98266	0.924699	0.921461	0.858388	0.861405	0.861741		-0.0192001	-0.0128698	-0.0062018	0.00102012	0.00899161	0.0170724	0.0208848	0.0288523	0.0376519	-0.0507026	-0.0535369	-0.0458509	-0.068998	-0.0621911	-0.0546079
E0715	CON	F1		1.0122	0.996086	0.984616	0.984265	0.957568	0.957787	0.935337	0.913331	0.913657	0.839225	0.827665	0.829573	0.772726	0.777964	0.782566	1.01914	1.00827	1.00256	1.00607	0.99408	0.996291	0.993478	0.984694	0.98536	0.964567	0.873209	0.876872	0.785549	0.794251	0.801219		0.00167111	0.0126911	0.0213269	0.0243558	0.0367405	0.0384247	0.0459321	0.0579809	0.0586587	0.0618149	0.0600674	0.05977	0.0468405	0.048467	0.0501102
E0715	CON	F1		1.00878	1.00139	0.999288	1.00499	0.998497	1.00533	1.00762	1.00471	1.00804	0.964604	0.954296	0.952385	0.8817	0.883091	0.88362	1.08934	1.08022	1.07506	1.07571	1.06936	1.06983	1.06942	1.06355	1.06253	1.0472	0.997416	1.00236	0.907218	0.924086	0.935766		0.0779247	0.0845979	0.0864994	0.0853526	0.0846383	0.0808553	0.0698276	0.062684	0.0597104	0.0315206	0.0324072	0.0388871	0.0463577	0.0566439	0.06612
E0701	CON	F3		0.957716	0.951852	0.945603	0.943615	0.931872	0.927742	0.917237	0.913789	0.906956	0.826911	0.814004	0.805976	0.764698	0.761893	0.757645	0.967158	0.967954	0.967581	0.969901	0.962941	0.962403	0.946226	0.940977	0.936979	0.905494	0.844012	0.842202	0.779886	0.786759	0.791032
E0702	CON	F3		1.03199	1.01737	1.00897	1.01438	0.989978	0.995662	0.980004	0.966786	0.970464	0.972447	0.967719	0.972325	0.916456	0.924958	0.930818	1.07278	1.05906	1.04791	1.04647	1.02112	1.01823	0.992915	0.969108	0.96702	0.951194	0.924896	0.927736	0.885402	0.896378	0.904054
E0703	CON	F3		1.02646	1.01355	1.00317	1.00066	0.990355	0.989727	1.00241	1.01856	1.01946	0.892153	0.880711	0.878151	0.807753	0.805084	0.800869	1.09615	1.09363	1.09209	1.0917	1.08442	1.08305	1.0837	1.08677	1.08531	1.08094	1.07631	1.07141	1.00853	1.01296	1.01441
E0704	CON	F3		1.05706	1.0487	1.0416	1.03928	1.02365	1.01944	1.00858	1.00046	0.996375	0.925931	0.916112	0.91633	0.864152	0.870423	0.875608	1.00627	0.999116	0.996983	1.00027	0.989672	0.991419	0.980816	0.970771	0.968872	0.960072	0.92431	0.918296	0.845092	0.844841	0.842868
E0705	CON	F3		1.00037	0.996866	0.997517	1.00825	1.00065	1.01116	1.00895	1.00405	1.0082	0.925887	0.913575	0.911574	0.858429	0.85948	0.858466	1.04025	1.02897	1.02351	1.02838	1.01023	1.01295	1.00222	0.979558	0.981192	0.974044	0.929838	0.934044	0.866453	0.87549	0.882724
E0712	CON	F3		1.02461	1.02342	1.02401	1.02601	1.02386	1.02459	1.022	1.01669	1.01543	1.02272	1.01991	1.02521	0.985475	0.998315	1.00844	0.993629	0.993279	0.995683	1.0003	1.00512	1.00834	1.02548	1.04333	1.04323	1.03262	0.984034	0.98734	0.909854	0.924449	0.936581
E0713	CON	F3		1.0248	1.02355	1.02385	1.02889	1.0217	1.02558	1.02358	1.02347	1.02232	0.875106	0.855345	0.853493	0.770864	0.771992	0.772437	1.01509	1.00211	0.993167	0.991621	0.979644	0.979005	0.969075	0.960524	0.960605	0.931489	0.834971	0.835297	0.748266	0.750862	0.752824
E0714	CON	F3		1.01387	1.00878	1.00594	1.00862	0.994309	0.996211	0.981269	0.971312	0.972316	0.90104	0.887732	0.889343	0.819566	0.826431	0.832676	1.05637	1.04939	1.04299	1.04375	1.02524	1.02378	1.00328	0.984898	0.982104	0.953912	0.869874	0.870591	0.800478	0.805969	0.810499
E0715	CON	F3		1.0867	1.08598	1.08579	1.09034	1.08314	1.08618	1.07744	1.0674	1.06775	0.996125	0.986704	0.991272	0.928057	0.939735	0.94974	1.08962	1.08457	1.08033	1.08019	1.06998	1.06905	1.05749	1.04455	1.0433	1.02539	0.96826	0.970981	0.901112	0.909694	0.91476
E0651	LS	F1		0.996293	0.994812	0.991784	0.993518	0.986974	0.986872	0.985517	0.98091	0.978447	0.831285	0.821365	0.826185	0.758919	0.766011	0.771539	1.07363	1.06585	1.06034	1.06224	1.04966	1.05036	1.03458	1.01907	1.01637	0.98302	0.907108	0.906781	0.829152	0.832177	0.834003		0.00139003	-0.00377124	-0.0058366	-0.00813775	-0.00710372	-0.00571669	-0.00318429	0.0118247	0.0146529	0.0355612	0.0315334	0.0276561	0.0107519	0.00700931	0.00406099
E0652	LS	F1		1.13975	1.13259	1.12664	1.12788	1.11646	1.1165	1.11596	1.10737	1.10297	1.00485	0.993371	0.990991	0.93573	0.938982	0.940289	1.12298	1.11097	1.10296	1.10108	1.08285	1.07875	1.06037	1.04275	1.03452	1.01598	0.950778	0.945928	0.855692	0.856501	0.856584		-0.0836633	-0.0814318	-0.0773728	-0.0748579	-0.070785	-0.0685069	-0.066347	-0.0678266	-0.0651609	-0.0199772	-0.0246456	-0.0235857	-0.0322377	-0.0296326	-0.0264554
E0653	LS	F1		0.966925	0.970873	0.975138	0.979829	0.989912	0.993567	1.01198	1.02188	1.01971	0.921809	0.905773	0.903233	0.826232	0.83132	0.836718	1.11829	1.11812	1.11928	1.12087	1.11985	1.11963	1.11709	1.10604	1.10125	1.09124	1.06095	1.05914	0.988835	0.995014	0.998392		0.0936658	0.0854646	0.0776386	0.0729242	0.0571943	0.0524916	0.0336952	0.00749694	0.00335857	-0.00656435	-0.0114961	-0.0136049	-0.00797562	-0.0147199	-0.0224214
E0654	LS	F1		1.06484	1.04981	1.03946	1.0413	1.0181	1.02026	1.00168	0.983077	0.983395	0.858786	0.842464	0.842355	0.774888	0.77862	0.7808	1.06048	1.0412	1.02917	1.02548	1.00935	1.00815	1.00036	0.992909	0.991638	0.979457	0.937803	0.936038	0.856476	0.860399	0.862016		0.053764	0.0673514	0.0761999	0.0746573	0.0906083	0.085787	0.0965977	0.101185	0.0948797	0.146983	0.146103	0.143145	0.148051	0.147629	0.146227
E0661	LS	F1		1.05919	1.06004	1.06192	1.0638	1.05901	1.05873	1.05425	1.04803	1.04594	0.978733	0.955707	0.952246	0.869576	0.87291	0.874199	1.06635	1.05249	1.04089	1.03952	1.01422	1.01303	0.981415	0.955383	0.955784	0.921133	0.799651	0.806133	0.711336	0.724709	0.737652		0.0140873	0.0106701	0.00750363	0.0102397	0.00356538	0.00590212	0.000363904	-0.0176712	-0.0188113	-0.0734189	-0.07197	-0.0704366	-0.0649181	-0.066538	-0.0671945
E0672	LS	F1		1.0683	1.05845	1.05251	1.0501	1.04343	1.04225	1.04581	1.05089	1.04705	0.971138	0.954352	0.952962	0.870565	0.871587	0.868624	1.12081	1.11134	1.10267	1.09703	1.07988	1.07288	1.05686	1.03873	1.03175	0.994756	0.894708	0.893603	0.80431	0.812019	0.818941		-0.011481	-0.0154892	-0.0190464	-0.0133744	-0.0292238	-0.0254967	-0.0363454	-0.0459474	-0.0421097	-0.0732536	-0.0702192	-0.0720155	-0.0592358	-0.0624876	-0.0629267
E0681	LS	F1		1.10117	1.09457	1.08815	1.08185	1.07489	1.06916	1.06716	1.06245	1.05557	0.942543	0.918858	0.913453	0.830577	0.829347	0.827636	1.12014	1.11176	1.10453	1.09941	1.0858	1.0795	1.0654	1.04371	1.03603	1.00746	0.872944	0.86612	0.766971	0.764043	0.760407		-0.0262507	-0.0354496	-0.040285	-0.0386232	-0.0507572	-0.0495794	-0.0606345	-0.0596242	-0.0578865	0.00843317	0.0223878	0.0294221	0.0404176	0.0460394	0.0491367
E0682	LS	F1		1.09248	1.09295	1.0921	1.0934	1.08526	1.0835	1.076	1.06061	1.05202	0.911813	0.886244	0.877459	0.798628	0.793412	0.787917	1.06478	1.05718	1.05226	1.05107	1.0396	1.0368	1.02666	1.00976	1.0037	0.977636	0.877011	0.870139	0.777141	0.772645	0.76842		-0.0417403	-0.0411432	-0.036936	-0.0333825	-0.0242245	-0.0189958	-0.0041803	0.0189644	0.0281216	0.0904307	0.103591	0.113704	0.114657	0.126495	0.135272
E0683	LS	F1		1.01564	1.01192	1.01117	1.01507	1.00547	1.00784	0.999088	0.989951	0.989734	0.931384	0.918571	0.918899	0.858538	0.862508	0.863787	1.1223	1.11615	1.11134	1.10953	1.09569	1.09127	1.07269	1.0525	1.04509	1.02727	0.976818	0.972961	0.913097	0.916024	0.917393		0.062599	0.063307	0.0642412	0.0688328	0.0611918	0.0643018	0.0574125	0.0456049	0.0463521	0.0519883	0.0552879	0.0572582	0.0561286	0.0583757	0.0595714
E0691	LS	F1		1.11188	1.09068	1.07559	1.07226	1.04019	1.03745	1.0023	0.968675	0.964215	0.942302	0.92769	0.921843	0.871949	0.871398	0.870109	1.12824	1.11236	1.10315	1.09779	1.08175	1.07507	1.05281	1.02672	1.01669	1.01854	0.995029	0.986665	0.910295	0.909767	0.907597		-0.0686941	-0.0672852	-0.064184	-0.0628396	-0.0489597	-0.0456275	-0.0125428	0.0258322	0.0340086	0.0593601	0.0671988	0.0699575	0.0734907	0.074131	0.0729823
E0692	LS	F1		1.02754	1.0125	1.00148	0.998159	0.979624	0.976994	0.963283	0.95074	0.947254	0.941295	0.929707	0.922379	0.890321	0.887369	0.883499	1.05137	1.04416	1.04386	1.04631	1.04426	1.0446	1.04266	1.02681	1.02027	1.02193	0.998497	0.990664	0.920029	0.918765	0.915937		-0.0015391	0.0182666	0.0356525	0.045447	0.066956	0.0726336	0.0867353	0.0895416	0.0885977	0.0126269	0.0048708	0.00851113	-0.0380488	-0.0329584	-0.0272024
E0641	LS	F1		0.991172	0.984287	0.978512	0.975548	0.962894	0.959028	0.944441	0.935947	0.932763	0.879352	0.868678	0.870627	0.816871	0.825856	0.83391	0.959524	0.953626	0.949891	0.950918	0.942476	0.941753	0.931322	0.921739	0.91834	0.896494	0.848107	0.847351	0.793676	0.799072	0.80286		0.0664621	0.0634868	0.0614275	0.0666465	0.0626993	0.0674384	0.0687901	0.0727452	0.0756816	0.0579577	0.0600222	0.0588915	0.0600458	0.0564282	0.051257
E0642	LS	F1		1.10519	1.10532	1.10484	1.10645	1.09948	1.09829	1.08096	1.05674	1.05182	0.981384	0.963542	0.959259	0.897053	0.900069	0.902089	1.06724	1.06497	1.06322	1.06453	1.05351	1.05223	1.03636	1.01948	1.01558	0.989168	0.909343	0.908134	0.824943	0.831865	0.835833		-0.0497089	-0.0523352	-0.0523614	-0.0512938	-0.044812	-0.041725	-0.00756041	0.0276899	0.0329921	0.0885661	0.103126	0.108948	0.126956	0.127583	0.123898
E0643	LS	F1		1.07246	1.07474	1.07908	1.0857	1.08497	1.09008	1.08086	1.05832	1.05714	1.01033	0.995403	0.996774	0.931724	0.939887	0.94389	1.03741	1.03474	1.03617	1.04028	1.04308	1.04615	1.04809	1.04061	1.03863	1.02748	0.971325	0.97347	0.892201	0.901544	0.907147		-0.00781859	-0.0210435	-0.0327858	-0.0395099	-0.0591216	-0.0657346	-0.0737688	-0.0654801	-0.067921	-0.0685306	-0.0706824	-0.075786	-0.075393	-0.0795239	-0.0801611
E0644	LS	F1		1.1182	1.10973	1.1014	1.0992	1.07986	1.07493	1.05664	1.03484	1.02663	0.930927	0.912648	0.908982	0.83877	0.840837	0.842541	0.997982	0.993027	0.991098	0.993511	0.989825	0.990154	0.99275	0.992609	0.988382	0.957874	0.887888	0.886106	0.803454	0.807057	0.81035		-0.0168632	-0.0176129	-0.0165321	-0.0151112	-0.0129005	-0.0100724	-0.00379038	0.00542354	0.00980192	0.0296034	0.0356017	0.0351633	0.0488809	0.047457	0.044482
E0651	LS	F3		0.997683	0.991041	0.985948	0.98538	0.979871	0.981155	0.982333	0.992735	0.9931	0.866846	0.852898	0.853841	0.769671	0.773021	0.7756	0.973629	0.960557	0.950873	0.949107	0.93449	0.934519	0.924647	0.915857	0.917297	0.883165	0.797172	0.801302	0.724562	0.735489	0.745643
E0652	LS	F3		1.05608	1.05116	1.04926	1.05302	1.04567	1.04799	1.04961	1.03954	1.03781	0.984876	0.968725	0.967406	0.903493	0.909349	0.913833	1.01637	1.02109	1.02776	1.03537	1.0426	1.04775	1.05496	1.05243	1.05049	1.03537	0.970782	0.966587	0.885885	0.889302	0.88962
E0653	LS	F3		1.06059	1.05634	1.05278	1.05275	1.04711	1.04606	1.04567	1.02938	1.02307	0.915244	0.894277	0.889628	0.818257	0.816601	0.814297	1.07376	1.06897	1.06458	1.06505	1.05327	1.05084	1.04663	1.03548	1.02979	0.993084	0.899301	0.899444	0.819792	0.826069	0.831419
E0654	LS	F3		1.11861	1.11716	1.11566	1.11596	1.10871	1.10605	1.09827	1.08426	1.07827	1.00577	0.988567	0.985501	0.922939	0.926249	0.927027	0.991807	0.986279	0.985507	0.987462	0.991222	0.99298	1.00778	1.01892	1.01962	1.00501	0.953615	0.952985	0.864785	0.867457	0.867752
E0661	LS	F3		1.07328	1.07071	1.06943	1.07404	1.06258	1.06464	1.05462	1.03036	1.02713	0.905314	0.883737	0.881809	0.804658	0.806372	0.807005	1.10193	1.09819	1.09735	1.10094	1.09314	1.09569	1.08227	1.06239	1.063	1.04431	0.926381	0.925156	0.819002	0.820396	0.8203
E0672	LS	F3		1.05682	1.04296	1.03346	1.03672	1.01421	1.01675	1.00946	1.00495	1.00494	0.897885	0.884133	0.880947	0.811329	0.809099	0.805697	0.974843	0.958574	0.951486	0.953357	0.943791	0.948331	0.949798	0.947198	0.952256	0.962764	0.93783	0.947066	0.860266	0.873227	0.883805
E0681	LS	F3		1.07492	1.05913	1.04787	1.04323	1.02413	1.01958	1.00652	1.00283	0.99768	0.950976	0.941246	0.942875	0.870995	0.875386	0.876773	1.02461	1.0142	1.00998	1.00844	1.00201	1.00111	0.997577	0.992305	0.989653	0.980924	0.91524	0.910318	0.822131	0.821677	0.819035
E0682	LS	F3		1.05074	1.05181	1.05517	1.06001	1.06104	1.0645	1.07182	1.07957	1.08014	1.00224	0.989835	0.991163	0.913285	0.919907	0.923189	1.08705	1.07899	1.07388	1.0747	1.0601	1.05939	1.0459	1.03309	1.03046	1.00732	0.921089	0.919918	0.834842	0.839918	0.843343
E0683	LS	F3		1.07824	1.07523	1.07541	1.08391	1.06666	1.07214	1.0565	1.03556	1.03609	0.983372	0.973859	0.976157	0.914667	0.920883	0.923358	1.00369	1.00411	1.00789	1.01441	1.01684	1.02235	1.02543	1.01299	1.01396	1.00283	0.951939	0.953244	0.879845	0.892535	0.901959
E0691	LS	F3		1.04318	1.02339	1.01141	1.00942	0.99123	0.991823	0.989753	0.994507	0.998223	1.00166	0.994889	0.991801	0.945439	0.945529	0.943091	1.11475	1.09247	1.07777	1.07399	1.04289	1.0399	1.018	0.997314	0.993236	1.0001	0.976908	0.976209	0.912599	0.918855	0.92434
E0692	LS	F3		1.026	1.03076	1.03713	1.04361	1.04658	1.04963	1.05002	1.04028	1.03585	0.953922	0.934578	0.93089	0.852272	0.854411	0.856296	1.03425	1.03286	1.03347	1.03757	1.03221	1.03419	1.03486	1.02743	1.02529	1.00168	0.924615	0.923731	0.849029	0.854876	0.859442
E0641	LS	F3		1.05763	1.04777	1.03994	1.04219	1.02559	1.02647	1.01323	1.00869	1.00844	0.93731	0.9287	0.929519	0.876917	0.882284	0.885167	1.09621	1.09553	1.09598	1.09554	1.09498	1.0915	1.08768	1.07793	1.07121	1.04994	0.985961	0.979872	0.901436	0.903909	0.903179
E0642	LS	F3		1.05548	1.05298	1.05247	1.05516	1.05466	1.05656	1.0734	1.08443	1.08482	1.06995	1.06667	1.06821	1.02401	1.02765	1.02599	0.990197	0.988426	0.989189	0.992274	0.993824	0.996073	1.00184	1.00198	1.00022	0.99166	0.954328	0.953138	0.871271	0.876343	0.878549
E0643	LS	F3		1.06464	1.0537	1.0463	1.04619	1.02584	1.02435	1.00709	0.99284	0.98922	0.941799	0.92472	0.920988	0.85633	0.860363	0.863728	1.00437	0.994536	0.988185	0.98703	0.97267	0.970183	0.958752	0.943871	0.938155	0.917911	0.851869	0.846444	0.771826	0.77406	0.775149
E0644	LS	F3		1.10133	1.09212	1.08487	1.08409	1.06696	1.06486	1.05285	1.04026	1.03644	0.96053	0.948249	0.944145	0.887651	0.888294	0.887023	1.05779	1.05466	1.05368	1.05612	1.04686	1.04757	1.04163	1.0317	1.02958	1.02124	0.957787	0.958095	0.87879	0.88449	0.886822
[truncated: 15 more columns]
